# Supplementary material for: The relationship between psychological capital, patient’s contempt, and professional identity among general practitioners during COVID-19 in Chongqing, China
Source: PLoS One. 2023 Oct 9;18(10):e0287462. doi: 10.1371/journal.pone.0287462 (PMC10561861; doi:10.1371/journal.pone.0287462)
Supplement: S1 Dataset — (XLSX) [file pone.0287462.s002.xlsx]

## Sheet: Sheet1
1	2	3	4	5	6	7	8	9	10	11	12	13	14	15	16	17	18	19	20	21	22	23	24	25	26	27	28	29	30	31	32	33	34	35	36	37	38	39	40	41	42	43	44	45	46	47	48	49	50
48	1	2	1	1	2	2	2	3	2	1	1	4	3	3	3	3	3	4	3	3	3	4	3	4	3	5	2	2	5	5	3	2	5	2	5	5	5	5	5	5	5	5	5	5	5	5	3	5	3
40	1	2	1	1	2	3	1	3	2	2	2	5	5	4	5	3	5	5	5	5	5	4	5	5	1	5	5	5	6	6	5	6	5	5	5	5	5	5	5	5	6	5	6	5	5	5	5	5	4
37	1	2	1	1	1	2	1	3	3	1	2	4	4	4	4	4	4	4	4	4	5	4	4	4	5	5	5	5	5	5	5	5	5	5	5	5	5	5	5	5	5	5	5	5	5	5	4	5	3
33	1	2	1	1	1	1	1	3	2	2	1	5	2	4	4	4	4	4	4	4	4	4	3	4	5	5	5	5	5	5	5	5	5	2	2	5	5	5	2	5	5	5	5	5	5	5	5	5	4
52	1	1	1	1	1	1	1	3	2	2	1	5	5	3	4	5	5	5	4	3	5	5	4	4	4	5	5	4	4	5	5	4	5	4	5	5	5	5	5	5	5	5	5	5	5	5	5	5	1
50	2	1	1	1	1	2	2	3	4	1	1	5	2	3	4	4	4	5	5	4	4	4	3	4	3	3	2	4	5	5	3	3	4	3	4	4	4	3	4	4	4	4	4	4	4	4	4	4	4
40	1	2	1	1	1	1	1	2	4	2	1	3	2	4	2	4	4	4	4	4	4	4	4	4	5	5	5	5	5	5	5	5	5	5	5	5	4	4	4	3	5	5	5	5	5	5	5	5	4
28	2	2	1	1	1	1	1	3	2	2	1	4	4	4	4	5	5	4	4	4	4	4	4	4	5	5	5	5	5	5	5	5	5	5	5	5	5	5	5	5	5	5	5	5	5	5	5	5	4
50	1	1	1	1	1	2	2	3	4	1	1	5	3	4	5	3	5	5	5	5	5	5	5	5	1	5	5	5	5	5	5	5	5	2	5	5	5	5	5	5	5	3	5	5	2	5	2	5	4
35	2	2	1	1	1	1	2	3	2	2	2	4	3	3	4	3	4	4	4	4	4	4	4	4	5	3	4	5	2	4	5	5	5	3	5	5	5	5	3	5	2	5	3	5	3	3	4	5	4
37	1	2	1	1	2	1	1	3	2	2	1	4	4	4	4	4	4	4	4	4	4	4	4	4	5	5	5	5	5	5	5	5	5	5	5	5	5	5	5	5	5	5	5	5	5	5	5	5	5
47	2	1	2	1	1	1	2	3	4	2	1	5	5	4	4	4	4	5	4	4	4	4	4	4	5	5	5	5	5	5	5	5	5	4	4	4	5	5	5	5	5	5	6	5	4	5	5	5	3
45	2	2	1	1	2	2	2	2	4	1	1	5	2	4	3	4	3	3	5	4	4	4	3	4	3	2	3	4	2	3	2	2	2	2	2	4	3	4	4	3	3	3	4	4	3	3	3	3	4
43	2	2	1	1	2	3	2	2	4	1	2	5	5	4	4	4	4	4	4	4	4	5	4	4	5	5	5	5	5	5	5	5	5	5	5	5	5	5	5	5	5	5	5	5	5	5	5	5	4
40	1	2	1	1	2	1	1	3	1	2	1	4	3	4	5	4	3	4	4	3	3	4	2	4	5	5	5	5	6	5	6	4	5	4	4	5	5	5	5	5	5	5	5	5	5	5	3	4	4
39	1	2	1	1	2	2	1	3	1	2	1	5	5	5	5	5	5	5	5	5	5	5	5	5	6	6	6	6	6	6	6	6	6	6	6	6	6	6	6	6	6	6	6	6	6	6	6	6	5
56	1	1	1	1	2	1	1	2	4	2	2	4	4	4	4	4	4	4	4	4	4	4	4	4	4	5	5	5	5	5	5	5	5	4	5	5	5	5	5	5	5	5	5	5	5	5	5	4	4
45	1	2	1	1	3	3	1	3	4	2	1	5	5	5	5	5	5	5	5	5	5	5	5	5	6	6	6	6	6	6	6	6	6	6	6	6	6	6	6	6	6	6	6	6	6	6	6	6	5
47	2	2	1	1	2	2	1	2	4	2	1	5	5	5	5	5	5	5	5	5	5	5	5	5	1	1	1	1	1	1	1	2	1	1	1	1	1	1	1	1	1	1	1	1	1	1	1	1	4
41	1	2	1	1	3	2	1	2	1	2	2	4	4	3	5	2	4	4	4	4	5	4	3	4	5	5	5	5	5	5	5	5	5	5	5	5	5	5	5	4	5	5	4	5	4	5	5	3	4
38	2	2	1	1	1	2	2	2	2	2	2	5	5	5	5	5	5	4	5	4	4	5	4	5	1	5	5	5	5	5	5	5	5	1	5	5	4	4	4	5	5	5	4	5	4	5	3	5	4
34	1	2	1	1	2	3	1	3	4	2	1	5	5	5	5	5	5	5	5	5	5	5	5	5	6	6	6	6	6	6	6	6	6	6	6	6	6	6	6	6	6	6	6	6	6	6	6	6	5
37	2	2	2	1	2	2	2	2	3	1	1	3	2	4	4	3	3	4	3	2	4	4	2	4	4	5	4	4	4	5	3	4	4	2	2	4	3	3	4	5	3	3	5	4	4	2	3	3	3
40	2	2	2	1	1	2	2	3	1	2	1	5	4	2	4	5	5	5	5	5	5	5	3	4	5	5	5	5	5	5	5	5	5	2	5	5	5	5	5	5	5	5	5	5	5	5	5	5	4
80	1	1	1	2	1	1	2	3	4	2	2	1	1	1	2	5	3	1	1	1	1	1	1	2	6	1	2	3	4	2	1	1	1	1	1	1	1	1	1	1	1	1	2	1	1	3	1	1	1
52	1	1	1	1	3	2	1	2	4	2	2	4	4	4	4	4	4	4	4	4	4	5	5	5	2	1	2	2	1	2	5	5	5	4	5	5	5	5	5	5	5	5	5	5	5	5	5	5	4
37	2	2	1	1	1	2	2	3	4	1	1	4	5	4	4	4	5	5	4	5	5	5	5	5	5	6	5	5	4	5	4	5	5	4	4	5	6	5	4	5	5	4	5	5	4	5	4	5	4
57	1	1	1	1	2	1	1	2	4	2	1	4	4	5	5	4	4	4	4	4	4	4	4	4	5	5	5	5	5	5	5	5	5	5	5	5	5	5	5	5	5	5	5	5	5	5	5	5	3
42	2	2	1	1	2	2	1	3	4	2	1	5	5	5	5	5	5	5	5	5	5	5	5	5	6	6	6	6	6	6	5	5	5	4	5	6	6	6	6	6	5	5	5	6	6	6	6	6	4
32	1	1	1	1	3	3	1	3	1	1	1	5	2	3	5	3	4	5	5	5	4	4	3	4	5	5	5	5	5	5	5	2	5	3	5	5	5	5	5	3	5	3	3	5	3	5	3	5	4
35	1	1	1	1	2	1	1	3	4	2	1	5	5	5	5	5	5	5	5	4	5	4	4	5	6	6	6	6	5	6	5	5	5	5	5	5	5	5	6	5	5	6	5	5	5	5	5	6	4
35	1	2	1	1	2	1	1	3	2	2	1	4	5	3	4	4	4	4	4	4	4	4	4	4	5	5	4	5	5	5	5	5	5	5	5	5	5	5	5	4	4	5	5	5	5	5	5	5	3
26	1	1	2	1	1	1	1	2	1	2	2	4	4	4	4	3	4	4	4	4	4	4	4	4	5	5	5	5	5	5	5	5	5	5	5	5	5	5	5	5	5	5	5	5	5	5	5	5	4
26	2	2	2	1	1	1	2	2	1	1	1	3	2	4	4	3	3	4	3	2	4	4	3	3	4	2	2	2	2	3	2	2	3	1	2	2	3	3	3	2	3	3	3	3	3	2	2	2	4
40	1	1	1	2	1	1	2	3	2	2	2	4	4	3	4	3	4	4	4	4	4	4	4	4	4	4	4	5	5	5	5	5	5	4	5	4	4	5	4	5	4	4	5	4	4	3	4	4	4
45	1	2	1	1	2	3	1	3	3	1	1	5	4	4	4	4	4	4	4	4	4	4	4	4	2	5	5	5	5	5	5	5	5	5	5	5	5	5	5	5	5	5	5	5	5	5	4	5	4
33	1	2	1	1	2	2	1	3	3	2	1	5	5	5	5	5	5	4	4	4	5	4	4	4	5	5	5	5	3	5	5	3	5	3	4	4	4	4	5	3	4	3	2	4	5	2	4	3	4
27	2	2	1	1	1	1	2	2	2	2	2	4	4	3	4	2	4	4	3	4	4	4	4	4	3	3	3	3	3	3	4	2	5	2	3	4	5	4	4	3	3	3	3	3	3	3	3	4	4
25	2	2	2	1	1	1	2	2	1	2	1	4	4	4	4	3	4	4	4	4	4	4	4	4	5	5	5	5	5	5	5	5	3	2	2	2	3	5	4	3	3	3	6	5	3	5	2	4	4
49	1	2	1	1	3	3	1	3	4	2	1	5	4	4	5	4	5	5	5	5	5	5	4	4	5	5	5	5	5	6	5	5	5	4	5	5	5	5	4	4	4	5	5	5	6	5	5	5	4
30	1	2	2	1	2	1	1	3	2	2	2	4	4	5	4	4	4	4	4	5	4	4	4	4	2	5	5	5	5	5	5	5	5	5	5	5	5	5	5	5	5	5	5	5	5	5	5	5	2
43	1	1	1	1	1	1	1	3	4	2	1	4	4	4	4	4	4	4	4	4	4	4	4	4	5	3	4	5	5	5	3	3	5	2	2	3	4	5	5	3	3	3	3	4	5	3	3	5	4
43	1	2	1	1	3	2	1	3	4	2	1	4	4	4	4	4	4	4	4	4	4	4	4	4	5	5	5	5	5	5	5	5	5	5	5	5	5	5	5	5	5	5	5	5	5	5	5	5	4
49	1	1	1	1	1	2	1	3	4	1	1	3	4	4	3	3	4	4	4	4	4	5	3	4	3	4	4	4	4	4	4	4	4	4	4	3	4	4	4	4	4	4	5	4	4	4	4	4	4
26	2	1	2	1	2	1	2	2	1	2	1	5	5	2	5	3	5	5	5	5	5	5	5	5	6	6	6	6	6	6	6	6	6	4	6	6	6	6	6	6	6	6	6	6	6	6	6	6	3
45	1	1	1	1	2	3	1	3	4	2	1	5	5	5	5	5	5	5	5	5	5	5	5	5	5	6	6	6	6	6	6	5	5	4	5	5	5	6	6	3	5	4	5	5	4	4	3	5	4
50	1	1	1	1	1	2	2	2	4	2	2	4	2	2	4	2	4	4	4	4	4	4	4	4	5	5	5	5	5	5	5	5	5	5	3	5	5	5	5	5	5	4	5	5	5	5	4	5	4
50	1	1	2	1	1	1	1	3	2	2	1	5	4	4	4	4	4	4	4	4	4	4	4	4	5	5	5	5	5	5	5	5	4	4	3	3	5	4	4	4	3	4	4	3	5	3	5	5	4
45	1	1	1	1	1	2	2	3	4	2	1	4	3	4	4	5	4	4	4	3	4	4	4	4	4	5	5	5	5	4	5	4	5	3	5	5	5	5	5	4	5	5	5	5	5	4	4	4	4
45	2	1	1	1	2	1	2	2	2	2	2	4	4	3	4	2	4	4	3	4	4	4	4	4	5	5	5	5	5	5	5	5	3	2	4	5	5	5	5	5	5	5	5	5	5	5	2	5	4
30	1	2	1	1	1	1	2	3	1	2	1	3	3	4	4	4	3	4	4	4	4	4	2	4	5	5	5	5	5	5	6	5	5	5	4	5	5	5	5	5	5	5	6	6	5	5	5	4	3
42	1	1	1	2	2	1	2	2	3	2	2	5	5	4	5	4	4	4	5	4	4	4	4	4	5	5	5	5	5	5	5	5	5	4	5	5	5	5	5	5	5	5	5	5	5	5	5	5	4
50	1	1	1	1	2	3	1	3	2	2	1	4	2	3	3	3	4	4	4	4	4	4	4	4	5	5	5	5	5	5	5	5	5	2	5	5	2	5	5	4	5	5	5	5	5	5	5	5	4
39	1	2	1	1	1	3	1	3	2	2	1	4	4	5	4	4	4	5	4	4	4	4	4	4	4	5	4	5	4	3	5	5	4	5	5	5	5	4	4	4	4	5	4	4	4	4	4	3	3
42	1	2	1	1	2	2	2	3	3	2	1	4	4	4	4	4	4	4	4	4	4	4	4	4	5	5	5	5	5	5	5	5	5	4	5	5	5	5	5	5	5	5	5	5	5	5	5	5	4
45	1	1	1	1	1	2	1	3	1	2	1	5	5	2	4	3	5	5	5	5	5	5	5	5	1	1	1	1	1	1	1	1	1	1	1	1	1	1	1	1	1	1	1	1	1	1	1	1	1
41	2	2	1	1	2	2	2	3	4	1	2	5	3	4	4	4	4	4	4	4	4	4	4	4	5	5	5	5	5	5	4	5	5	4	4	4	5	5	5	4	4	4	6	4	4	5	5	6	4
45	1	2	1	1	2	2	1	3	1	2	1	5	4	4	5	1	5	4	4	5	4	4	4	4	5	5	5	5	5	5	5	6	5	2	5	5	5	5	5	5	5	5	5	5	2	5	5	5	4
52	2	1	1	1	2	3	2	1	4	1	1	4	4	4	4	4	4	5	4	3	4	4	2	4	4	4	4	4	4	4	4	5	5	2	4	3	4	4	4	3	3	3	4	4	4	4	4	4	3
27	1	1	1	1	1	1	2	2	1	2	1	4	5	3	3	4	5	3	5	5	4	5	4	4	4	4	4	4	3	5	4	5	5	2	2	4	4	4	5	5	5	2	5	4	4	4	4	4	3
45	2	2	1	1	2	2	1	2	1	1	1	5	5	4	5	4	4	4	4	4	4	4	4	4	5	3	3	2	5	5	5	5	5	3	3	5	3	2	3	2	4	3	2	5	5	5	4	4	4
30	1	1	1	1	2	1	2	3	2	2	1	4	3	3	4	4	4	4	3	4	4	4	4	4	4	4	5	5	4	5	4	5	5	4	3	4	4	5	5	4	5	4	5	5	5	4	4	5	3
31	1	1	1	1	2	1	2	2	1	2	1	5	5	4	4	4	5	5	5	5	5	5	5	5	5	5	5	5	5	6	5	5	5	5	5	5	5	5	5	5	5	5	5	5	5	5	5	5	3
40	1	2	1	1	2	1	1	3	3	2	1	5	5	5	5	2	5	5	2	5	5	5	5	5	1	1	1	1	1	1	1	1	1	1	1	1	1	1	1	1	1	1	1	1	1	1	1	1	3
40	1	2	1	1	2	1	1	2	3	2	1	3	4	4	5	3	5	4	2	5	5	5	4	4	4	5	6	6	6	5	5	4	6	5	4	4	5	5	5	6	6	6	4	4	5	4	5	5	3
27	2	1	2	2	1	1	2	3	1	2	1	5	3	4	5	5	5	5	5	5	5	5	5	5	1	1	1	1	6	6	6	6	6	6	6	6	6	6	6	6	6	6	6	6	6	6	6	6	5
38	2	1	1	1	1	2	2	3	2	2	1	4	5	4	3	5	5	4	5	5	5	5	4	5	3	5	4	5	4	4	3	5	5	4	4	5	5	4	2	3	5	3	5	5	5	5	4	5	4
30	1	2	1	2	2	1	2	3	1	2	2	5	3	4	4	4	5	5	5	4	4	4	4	4	1	5	5	5	5	5	5	5	5	5	5	5	5	5	5	5	5	5	5	5	5	5	5	4	4
26	2	2	2	2	2	1	2	3	1	2	2	5	5	5	5	5	5	5	5	5	5	5	5	5	5	5	4	4	5	5	5	5	5	4	5	5	5	5	5	5	5	5	5	5	5	5	5	5	3
41	1	2	1	1	3	3	2	3	4	1	1	5	3	4	5	5	3	4	4	4	4	4	4	4	5	5	3	5	5	5	4	4	3	2	4	4	4	5	5	3	4	2	5	2	4	4	3	5	4
57	1	1	1	1	3	3	1	2	4	2	2	5	5	5	5	5	5	5	5	5	5	5	4	4	4	4	4	4	4	4	4	4	5	4	4	5	5	5	5	5	5	5	5	4	5	5	5	5	4
56	1	1	2	1	2	3	2	2	1	2	1	4	4	3	4	3	4	4	4	4	4	4	4	4	5	5	5	5	5	5	4	5	5	4	5	5	5	4	5	5	5	5	5	5	5	5	5	6	4
29	1	2	1	1	1	1	2	2	1	2	1	4	5	4	5	4	5	5	5	5	5	5	5	5	5	5	5	5	5	5	5	5	6	5	5	5	5	5	5	5	5	5	5	5	5	5	5	5	3
32	2	2	2	1	1	1	2	3	2	2	2	5	5	3	3	2	4	4	4	5	4	5	4	5	4	2	5	5	5	5	4	4	6	2	5	3	5	5	5	3	3	2	5	5	3	5	2	5	4
41	2	2	1	1	2	2	2	3	1	2	1	4	4	4	4	4	4	4	4	4	4	4	4	4	5	3	5	5	5	5	5	3	4	3	3	6	5	5	4	5	5	4	5	5	4	4	4	4	4
57	1	1	1	1	2	1	1	3	4	2	1	4	5	5	5	5	5	5	5	5	5	5	5	5	1	5	4	1	5	5	6	6	6	5	6	6	6	6	5	6	6	6	6	6	6	5	6	6	5
22	2	2	2	2	1	1	2	1	1	2	2	4	4	3	3	4	3	3	5	5	5	5	4	5	3	3	3	5	4	4	4	4	6	3	4	4	4	4	4	3	4	4	4	6	6	6	5	6	5
40	2	1	1	1	2	2	2	3	4	2	1	4	4	3	4	4	4	5	5	5	5	4	4	4	5	5	5	5	5	5	5	5	5	4	5	5	5	5	5	5	5	5	5	5	5	5	5	5	4
44	1	2	1	1	2	2	2	3	4	2	1	4	3	3	3	4	4	3	4	4	3	4	4	4	3	3	3	5	5	5	3	5	3	3	3	5	5	3	5	5	5	5	5	5	5	5	3	3	3
45	1	1	1	1	2	1	2	2	2	2	1	4	5	5	5	4	5	4	5	5	4	5	4	5	2	1	6	5	4	5	5	6	5	5	5	5	6	5	5	5	5	5	5	5	5	5	5	5	3
40	1	2	1	1	2	2	1	3	4	2	1	5	5	5	5	5	5	5	5	5	5	5	5	5	6	6	6	6	6	6	6	6	6	6	6	6	6	6	6	6	6	6	6	6	6	6	6	5	5
53	2	1	1	1	1	1	2	3	4	2	1	4	4	4	5	3	5	5	4	5	4	4	4	5	5	5	5	5	5	5	5	5	5	5	5	5	5	5	5	5	5	5	5	5	5	5	5	5	4
45	1	2	1	1	1	1	2	3	4	2	1	5	5	5	5	5	5	5	5	5	5	5	5	5	1	1	1	1	1	1	1	1	1	1	1	1	1	1	1	1	1	1	1	1	1	1	1	1	3
39	1	2	1	1	1	1	2	2	3	1	1	4	5	3	4	4	4	4	4	4	4	4	4	4	5	5	5	5	5	5	5	5	5	5	5	5	5	5	5	5	5	5	5	5	5	5	5	5	4
32	1	1	1	1	2	1	2	2	3	2	1	4	4	4	4	4	4	4	4	4	4	4	4	4	4	5	4	5	5	5	4	5	5	4	5	5	5	5	5	5	5	5	5	5	5	5	5	5	4
31	2	2	1	1	1	1	2	3	3	2	1	5	5	5	5	3	4	4	2	4	4	4	4	4	5	3	5	5	5	5	5	5	5	4	5	2	5	5	5	4	5	5	4	5	5	5	5	5	4
35	1	1	1	1	1	1	2	2	3	2	1	5	5	5	5	5	5	5	5	5	5	5	5	5	2	1	2	1	2	2	2	2	2	2	2	2	2	2	2	2	2	2	2	2	2	2	2	2	1
47	1	2	1	1	2	3	1	3	4	1	1	5	5	5	4	4	4	4	4	4	4	4	4	4	5	5	5	5	5	5	5	5	5	4	5	5	5	5	5	5	5	5	5	5	5	5	4	5	4
41	1	2	1	1	2	2	1	3	1	2	1	5	4	4	5	3	5	5	5	5	5	5	5	5	6	6	6	6	6	6	6	6	6	6	6	6	6	6	6	6	6	6	5	6	6	6	6	6	4
29	1	1	1	1	2	1	2	2	2	2	1	3	3	3	4	4	4	3	4	4	4	4	3	4	4	4	4	4	4	4	4	3	4	2	2	2	4	4	4	4	4	3	4	4	4	4	2	3	3
40	1	2	1	1	2	3	1	3	4	2	1	5	5	5	5	5	5	5	5	5	5	5	5	5	4	5	5	6	5	5	6	6	5	4	5	6	5	5	5	5	5	5	5	5	5	5	5	5	5
25	2	1	1	2	1	1	2	1	1	2	2	5	5	3	5	5	5	5	5	5	5	5	5	5	6	6	6	6	6	6	6	6	6	6	6	6	6	6	6	6	6	6	6	6	6	6	6	6	3
49	1	1	1	1	1	2	2	3	4	2	1	5	5	5	5	5	5	5	5	5	5	5	4	5	6	6	6	6	6	6	6	6	5	5	5	6	5	5	5	5	6	5	5	5	5	5	5	5	5
28	2	2	2	1	1	1	1	3	1	2	1	4	1	4	4	4	2	5	3	3	5	4	1	4	5	4	2	2	5	5	4	4	5	1	4	5	5	5	5	4	3	1	2	5	4	1	3	3	4
47	2	2	1	1	2	3	1	3	4	1	1	5	4	4	5	4	5	5	4	5	5	5	4	4	2	4	5	5	5	5	5	5	5	4	5	5	4	5	5	4	3	5	3	5	5	3	4	5	4
42	1	2	1	1	3	2	1	3	4	2	1	5	4	4	5	4	5	5	5	5	5	5	5	5	4	5	5	5	4	5	5	5	5	5	5	5	5	5	4	4	5	5	5	5	5	5	5	5	5
23	2	2	2	2	1	1	2	1	1	2	1	5	3	5	5	5	5	5	5	5	5	5	5	5	3	5	4	4	4	4	4	5	4	3	4	3	4	4	4	4	5	5	6	5	5	6	5	5	3
44	2	2	1	2	1	2	2	3	2	1	1	4	3	3	4	3	5	5	5	5	5	5	4	4	3	5	1	5	5	5	3	2	4	3	3	5	3	5	5	3	5	3	5	5	5	5	3	5	4
41	1	2	1	1	2	1	1	3	2	1	1	2	5	5	5	3	5	5	3	4	5	2	3	5	1	4	3	1	1	1	2	1	6	2	5	5	5	5	5	2	3	2	5	5	5	5	5	2	4
27	2	1	2	1	1	1	2	2	1	2	1	4	4	4	4	4	4	4	4	4	4	4	4	4	5	5	5	5	5	5	5	5	5	5	5	5	5	5	5	5	5	5	5	5	5	5	5	5	2
25	2	1	2	1	1	1	2	3	1	2	2	4	3	2	3	3	4	3	3	3	4	4	3	4	4	3	3	5	5	5	4	4	5	3	4	4	5	5	4	3	3	5	5	5	3	3	3	4	4
41	1	1	1	2	1	1	2	3	3	1	1	5	5	5	5	5	5	5	5	5	5	5	5	5	6	6	6	6	6	6	6	6	6	6	5	6	5	6	6	6	6	6	6	5	6	6	6	6	2
43	2	2	1	1	2	3	1	3	4	2	1	5	5	4	4	4	4	4	5	4	4	4	4	4	5	5	5	5	4	5	4	6	6	4	3	4	5	5	5	5	5	5	5	5	3	4	2	4	4
46	2	1	1	1	2	3	1	3	4	1	1	5	5	3	5	4	5	5	5	5	5	5	5	5	1	1	1	1	1	1	1	1	1	1	1	1	1	1	1	1	1	1	1	1	1	1	1	1	4
38	2	2	1	1	1	1	2	3	4	2	1	5	5	3	5	4	5	5	5	4	5	5	5	5	5	5	5	5	4	5	5	5	5	6	5	5	5	5	5	5	6	5	5	5	5	5	5	5	3
35	2	2	1	1	2	2	2	2	3	2	1	5	4	4	4	5	5	5	4	4	4	5	5	5	5	5	4	5	5	5	5	5	5	4	5	5	5	5	5	5	5	5	5	5	5	5	5	5	4
52	1	1	1	1	1	2	2	2	4	1	1	4	4	4	4	4	4	4	4	4	4	4	4	4	5	5	5	5	5	5	4	5	4	4	4	4	4	4	4	4	4	4	4	4	4	4	3	4	4
26	2	1	2	1	1	1	2	2	1	2	1	4	4	4	4	3	4	4	5	5	4	5	4	4	4	4	4	5	3	5	4	5	5	4	3	5	4	4	3	3	5	4	4	5	5	3	3	5	4
53	1	1	1	2	1	2	2	3	1	2	1	5	5	5	5	2	5	5	5	5	5	5	5	5	6	6	6	6	6	6	6	6	6	6	6	6	6	6	6	6	6	6	6	6	6	6	6	6	4
39	2	2	1	1	2	2	1	2	2	1	1	5	5	4	4	2	4	4	4	4	4	4	4	4	5	5	5	5	5	5	5	5	5	5	5	5	5	5	5	5	5	5	5	5	5	5	5	5	4
41	1	2	1	1	1	1	1	3	3	2	1	4	4	4	4	4	4	4	4	4	4	4	4	4	2	5	5	5	5	5	5	5	5	5	5	5	5	5	5	5	6	5	5	5	4	5	3	5	3
26	1	1	2	1	1	1	2	3	1	2	2	4	4	4	4	5	4	3	5	5	3	4	3	3	4	4	2	5	5	5	3	3	5	3	3	4	3	4	4	3	3	4	5	4	3	3	3	3	4
41	1	2	1	1	2	1	2	3	1	2	1	5	4	5	5	5	5	5	5	5	5	5	5	5	5	5	5	5	6	6	5	6	5	5	5	5	5	5	5	5	5	5	5	5	5	5	5	5	4
37	2	2	1	1	2	3	1	3	3	1	1	4	4	4	5	2	4	4	4	3	4	4	4	4	5	5	5	5	5	5	5	3	3	3	3	4	4	5	5	3	4	3	6	4	4	4	3	4	4
48	2	1	1	1	1	2	2	2	4	1	1	4	3	3	3	3	4	4	4	4	4	4	3	3	2	4	3	4	4	4	4	4	4	1	3	4	4	3	5	5	4	3	4	4	4	4	3	4	4
27	2	1	1	2	1	1	2	2	1	2	1	4	4	3	4	3	4	4	4	4	4	4	4	4	5	5	5	5	5	5	5	5	5	5	5	5	5	5	5	2	5	5	5	5	5	5	6	5	4
44	1	2	1	1	2	2	1	2	4	2	1	4	4	5	5	5	4	4	4	4	5	5	4	4	2	5	5	5	5	5	5	5	5	5	5	5	5	5	5	5	5	4	5	5	5	5	5	5	4
37	2	2	1	1	1	1	2	3	3	1	1	3	2	2	2	2	2	4	3	3	4	3	3	3	4	3	4	4	4	4	4	3	4	3	4	3	4	3	3	2	2	2	4	2	2	2	2	2	4
47	1	2	1	2	2	3	1	3	4	2	1	5	4	4	4	1	5	5	5	5	5	5	5	5	5	5	6	6	6	6	6	5	5	5	5	5	5	5	5	5	6	5	5	5	5	5	5	6	4
50	2	1	1	1	2	3	2	3	2	2	1	5	4	5	4	4	5	5	5	5	5	4	4	4	4	5	4	5	4	5	3	5	4	5	4	4	5	5	5	5	5	5	5	4	4	4	4	4	4
39	2	1	1	1	1	2	2	2	4	2	1	4	4	3	4	3	4	4	3	3	4	4	4	4	3	3	3	4	4	5	4	4	5	4	4	4	4	4	5	4	4	4	5	4	4	4	3	4	4
42	2	2	1	1	1	3	1	3	4	1	1	5	5	5	5	3	5	4	3	4	5	5	5	5	1	4	5	6	6	6	5	3	5	3	4	4	3	5	5	3	5	5	5	5	5	5	4	4	4
55	1	1	1	1	3	1	1	3	3	2	1	4	4	4	4	4	4	4	4	4	4	4	4	4	5	4	4	5	4	3	4	4	5	4	3	2	4	4	4	3	3	3	4	4	5	4	4	4	4
35	2	2	1	1	2	2	2	3	3	2	1	4	3	2	4	3	2	4	3	3	4	4	3	3	4	5	4	5	5	5	4	3	4	3	3	3	4	4	4	4	4	3	3	4	4	4	3	3	4
41	2	2	1	1	2	2	2	3	4	2	1	4	4	4	4	4	4	4	4	4	4	4	4	4	5	5	5	5	5	5	5	5	5	4	4	5	5	4	4	5	4	5	5	5	5	5	5	5	4
50	1	1	1	1	1	2	2	2	3	2	2	4	4	4	4	3	3	4	3	4	4	4	4	4	2	5	4	5	4	5	5	5	5	4	5	5	5	5	5	5	5	5	5	5	5	5	5	5	4
48	2	2	1	1	2	3	1	3	4	1	1	5	4	5	5	5	5	4	4	5	4	5	4	5	1	5	5	6	5	5	5	4	5	3	3	4	4	4	4	3	3	5	5	5	5	4	5	5	3
33	2	2	1	1	2	1	1	3	2	2	1	5	5	3	5	4	5	5	5	5	5	5	5	5	5	5	5	5	6	6	6	6	6	6	6	6	6	6	6	6	6	6	6	6	6	6	6	6	4
27	2	2	2	1	1	1	2	2	1	1	2	5	4	4	5	3	4	4	5	4	4	4	4	4	3	4	4	5	5	6	4	2	6	2	3	2	4	5	4	4	4	3	6	5	3	2	2	3	3
23	1	1	2	1	1	1	2	3	1	2	1	5	5	3	4	4	5	5	4	5	5	5	5	5	6	6	5	6	6	6	5	5	5	5	5	5	5	5	5	5	5	5	5	5	6	6	6	5	4
30	2	2	1	1	1	2	2	2	2	2	1	4	4	4	4	4	4	4	4	4	4	4	4	4	2	4	4	5	4	5	4	5	5	4	4	4	4	4	4	4	4	4	4	4	4	5	4	4	4
52	1	1	1	1	1	2	2	2	2	1	2	5	4	5	5	4	5	5	5	5	5	5	5	5	5	5	2	6	6	5	3	6	1	3	2	5	6	5	5	6	6	5	5	4	6	5	2	5	4
37	1	2	1	1	2	3	1	2	3	2	1	5	4	4	4	4	4	4	4	4	4	4	4	4	2	5	5	5	5	5	5	5	5	5	5	5	5	5	5	5	5	5	5	5	5	5	5	5	4
40	2	2	1	1	1	2	2	3	1	1	1	4	4	4	4	4	4	4	4	4	4	4	2	4	5	5	5	5	5	5	5	5	5	2	5	5	5	5	5	5	5	5	5	5	5	5	5	5	4
37	2	2	1	1	1	1	2	3	3	2	1	5	5	5	5	5	5	5	5	5	5	5	5	5	5	4	5	5	5	5	5	6	4	3	4	4	4	5	4	3	4	3	4	4	5	5	4	4	4
29	1	2	1	1	1	2	1	2	2	2	2	5	5	4	3	4	5	5	4	4	4	4	4	4	5	5	5	5	5	5	5	5	5	4	5	4	5	5	5	5	5	5	5	5	5	5	5	5	4
48	2	1	1	1	1	2	2	2	4	1	1	4	4	3	3	4	4	4	4	4	4	4	3	4	3	2	2	4	4	4	4	3	4	3	3	4	4	3	4	3	4	3	4	4	4	3	4	5	4
46	1	1	1	2	1	1	2	2	2	2	1	4	4	4	4	4	4	4	5	4	4	4	4	4	5	5	5	5	5	5	5	5	5	3	5	5	5	5	4	5	5	5	5	5	5	5	5	5	3
38	2	2	1	1	2	2	2	3	3	1	1	5	4	4	4	3	4	4	4	4	4	4	3	4	5	5	3	5	4	5	4	5	5	5	5	5	5	5	5	4	4	4	5	5	5	4	3	5	3
40	2	2	1	1	2	1	2	2	3	2	2	4	4	4	5	4	4	4	4	4	4	4	4	4	4	5	2	4	5	5	4	5	4	4	4	5	5	4	5	3	4	5	3	5	4	5	5	5	4
39	1	2	1	1	2	2	1	3	1	1	1	5	5	5	5	5	5	5	5	5	5	5	5	5	4	5	5	6	5	6	6	6	6	4	5	5	5	5	5	5	5	5	5	5	5	5	5	5	3
46	1	1	1	1	2	3	1	3	1	2	1	4	4	4	4	4	4	4	4	4	5	4	4	4	5	5	5	5	5	5	5	5	5	5	5	5	5	5	5	5	5	5	5	5	5	5	5	5	4
37	1	2	1	1	2	2	1	3	1	2	2	5	5	5	5	5	5	5	5	5	5	5	5	5	6	5	5	6	6	6	6	6	5	5	5	5	5	5	5	5	5	5	5	5	5	5	5	5	4
54	1	1	1	1	1	1	2	3	4	1	1	5	5	5	5	5	5	5	5	5	5	5	3	5	6	6	6	6	6	6	6	6	6	6	6	6	6	6	6	6	6	6	6	5	6	6	1	3	3
44	1	2	1	1	3	3	1	3	4	2	1	5	5	5	5	5	5	5	5	5	5	5	5	5	6	6	6	6	6	6	6	6	6	6	6	6	6	6	6	6	6	6	6	6	6	6	3	6	5
28	2	1	1	2	1	1	2	2	2	2	1	5	3	4	3	3	4	4	4	4	4	4	4	4	5	5	5	5	5	5	5	5	5	4	5	5	5	5	5	5	5	5	5	5	5	5	5	5	3
43	1	1	1	1	1	2	2	3	4	2	1	4	4	4	4	4	4	4	4	4	4	4	4	4	5	5	5	5	5	5	5	5	5	5	5	5	5	5	5	5	5	5	5	5	5	5	5	5	4
30	1	2	1	1	1	2	2	3	2	1	1	5	2	3	4	3	3	5	5	4	5	5	4	5	5	5	5	6	5	5	5	5	5	3	5	5	5	5	5	4	4	5	5	5	5	5	5	5	4
30	1	2	1	1	1	2	2	3	1	2	1	4	3	4	4	4	4	5	5	5	5	4	4	5	5	6	5	5	5	5	5	5	5	5	5	5	5	5	5	5	5	5	5	5	5	5	5	5	4
52	2	2	2	1	2	2	2	3	4	2	1	4	4	4	5	5	5	5	4	5	5	5	5	5	6	6	5	6	5	5	5	5	5	5	5	5	5	5	5	5	5	5	5	5	6	6	6	5	3
27	2	2	2	1	1	1	2	2	1	1	2	4	4	4	4	4	4	4	4	4	4	4	4	4	5	5	5	5	5	4	4	5	4	4	4	4	4	4	4	5	4	5	4	4	5	5	4	4	3
48	1	2	1	1	2	3	1	3	4	2	1	5	5	5	5	4	5	5	5	5	5	5	5	5	5	5	5	5	5	5	5	5	5	5	5	5	5	5	5	5	5	5	5	5	5	5	5	5	2
44	2	2	1	1	3	3	1	2	4	1	1	5	5	5	5	4	5	5	5	5	5	5	5	5	6	6	6	6	6	6	6	6	6	6	6	6	6	6	6	6	6	6	6	6	6	6	6	6	4
27	2	1	2	2	1	1	2	2	1	1	1	4	4	4	4	4	4	4	4	4	4	4	4	4	5	5	5	5	5	5	5	5	5	5	5	5	5	5	5	5	5	5	5	5	5	5	5	5	4
22	2	1	2	1	1	1	2	2	1	2	1	4	4	4	4	3	4	4	4	4	4	4	4	4	3	4	4	4	4	3	3	3	4	4	4	4	3	4	4	3	4	4	3	4	4	3	4	4	4
52	2	2	1	1	2	3	1	3	3	1	1	4	2	4	4	4	4	4	4	4	4	4	4	4	5	5	5	5	5	5	5	5	5	5	5	5	5	5	5	4	4	4	4	3	4	3	3	3	3
38	1	2	1	1	2	2	1	3	3	2	1	4	2	3	4	3	3	4	4	4	4	4	4	4	3	3	2	4	5	5	4	5	4	3	3	4	4	2	4	2	3	4	4	4	4	2	2	5	5
49	1	1	1	1	2	2	1	2	3	1	1	4	3	4	2	4	4	4	4	4	4	4	4	4	5	5	5	5	5	5	5	5	5	4	4	5	5	4	4	5	4	5	5	4	5	5	4	5	4
39	2	1	1	2	1	1	2	3	1	2	1	4	4	4	3	3	4	4	3	3	4	4	3	4	3	3	3	5	5	5	5	2	3	2	5	5	5	5	3	3	5	3	5	5	4	3	3	4	3
35	1	1	1	1	1	1	2	2	1	2	1	4	5	5	5	5	5	5	5	5	5	5	5	5	5	5	5	5	5	6	5	5	5	4	5	5	5	5	5	5	5	5	5	5	5	5	5	5	4
38	2	2	1	1	2	2	1	3	1	2	1	4	4	4	3	3	4	4	4	4	4	4	4	4	4	4	5	5	5	5	5	5	5	3	5	5	5	5	5	4	5	3	5	5	5	5	4	5	2
42	2	2	1	1	2	3	2	2	2	1	1	5	5	4	5	5	5	5	5	5	5	5	5	5	5	6	6	6	5	5	5	6	5	5	5	5	5	5	5	5	5	5	5	5	5	5	6	6	4
44	1	1	1	1	2	2	1	3	4	2	1	5	5	4	4	4	4	4	4	4	5	4	4	4	5	5	5	5	5	5	4	4	4	3	3	4	4	4	4	4	4	3	4	4	4	4	4	4	4
37	2	2	1	1	2	1	2	3	4	1	1	3	3	3	4	4	4	4	5	4	4	4	4	4	5	5	4	5	6	6	5	5	5	2	5	5	4	4	6	5	5	6	5	6	6	5	4	5	4
44	2	2	1	1	2	3	1	3	4	1	1	4	4	4	5	5	5	5	5	5	5	5	5	5	1	1	1	1	1	1	1	1	1	1	1	1	1	1	1	4	5	4	5	5	5	5	5	5	4
39	1	1	1	1	2	1	2	3	4	2	1	3	4	4	4	3	4	5	3	4	4	5	4	3	4	4	5	6	5	5	5	6	5	5	5	5	6	4	5	6	6	5	6	5	5	5	5	5	3
26	1	2	2	1	1	1	2	2	1	2	1	4	4	4	4	4	3	4	4	4	4	4	3	4	5	5	4	5	4	5	5	5	4	4	4	4	4	4	5	4	4	4	4	4	3	2	2	2	4
43	1	1	1	1	2	2	1	2	3	2	1	4	4	4	4	4	4	4	4	4	4	4	4	4	5	5	5	5	5	5	5	5	5	5	5	5	5	5	5	5	5	5	5	5	5	5	5	5	2
24	2	2	2	1	2	1	1	3	1	1	2	4	3	3	4	4	4	4	4	4	4	4	4	4	4	5	5	5	5	5	5	5	4	3	4	5	4	4	4	4	4	4	4	5	5	5	4	5	4
48	1	1	1	1	2	1	2	3	3	2	1	5	5	4	5	4	4	4	3	4	4	5	4	4	5	3	5	5	5	5	5	5	6	4	4	5	5	5	5	5	5	5	6	5	5	6	6	5	4
30	2	2	1	2	1	1	2	3	2	2	2	5	3	4	3	2	5	4	5	5	5	5	4	5	6	3	3	5	6	6	6	5	6	4	5	6	6	6	6	5	6	2	3	6	4	4	4	6	1
27	2	1	1	1	1	1	2	3	2	2	1	5	5	5	5	3	4	5	5	5	5	5	3	5	5	5	6	5	5	5	3	5	5	3	5	5	5	5	5	3	5	5	5	5	5	5	5	5	5
40	1	1	1	1	1	2	1	2	3	2	1	4	4	2	4	4	4	4	2	4	4	4	4	4	5	5	5	5	5	5	4	5	5	4	5	5	5	5	5	5	5	5	5	5	4	5	4	5	4
40	1	1	2	1	1	1	2	3	1	2	1	5	5	5	5	5	5	5	5	5	5	5	5	5	1	1	1	1	1	1	1	1	1	1	1	1	1	1	1	1	1	1	1	1	1	1	1	1	1
33	1	1	1	1	2	1	1	3	2	2	1	4	3	5	4	4	4	4	4	4	4	4	4	4	3	5	5	4	2	5	2	5	5	5	5	5	5	4	4	4	5	5	5	5	5	4	3	4	4
39	2	2	1	1	3	3	1	3	4	2	2	3	3	3	3	3	4	4	4	4	4	4	3	4	5	3	6	5	5	5	5	5	5	5	5	5	5	5	5	5	5	5	5	5	5	5	5	5	4
44	1	1	1	1	3	2	2	2	4	1	1	5	3	3	4	3	4	4	4	4	4	4	4	4	5	4	3	3	5	5	4	5	3	3	3	4	3	3	3	3	3	3	3	3	3	3	4	3	4
29	2	2	1	1	2	1	2	3	2	2	2	5	3	5	5	3	5	4	5	5	5	5	5	5	6	6	6	6	6	6	6	6	6	6	6	6	6	6	6	6	6	6	6	6	6	6	6	6	5
25	1	2	1	1	1	1	2	3	1	1	1	3	4	4	4	4	4	4	4	4	4	4	4	4	5	5	5	5	5	5	5	5	5	5	5	5	5	5	5	5	5	5	5	5	5	5	5	5	4
53	2	1	1	2	1	1	2	1	4	1	1	4	4	5	5	4	5	4	4	4	4	4	4	4	5	5	5	5	5	5	5	4	5	3	4	5	4	4	5	4	4	4	4	5	4	5	5	5	4
30	2	2	1	1	2	1	2	2	2	2	2	5	5	5	5	5	5	4	4	4	4	4	4	4	4	3	4	5	5	5	4	4	4	3	4	5	4	4	4	3	4	4	5	4	3	3	3	4	3
40	2	2	1	1	2	2	2	2	3	1	1	5	5	1	5	2	5	5	5	5	5	5	5	5	1	6	6	6	6	5	5	6	6	6	6	6	5	6	5	5	6	5	5	5	6	6	6	6	4
29	2	2	2	1	1	2	2	3	1	1	1	1	1	3	3	3	1	4	4	1	4	4	3	3	3	1	1	5	4	3	1	1	3	1	1	1	1	1	3	1	1	3	6	2	1	1	1	1	4
41	1	2	1	1	2	2	1	3	4	2	1	5	5	5	5	5	5	5	5	5	5	5	5	5	6	6	6	6	6	6	5	5	4	5	4	4	5	6	6	5	5	4	5	5	6	5	5	6	4
50	2	2	2	1	3	3	1	3	3	1	1	4	4	4	4	4	4	4	4	4	4	4	4	4	4	5	5	5	5	5	4	4	5	4	4	4	4	4	4	4	4	4	4	4	4	4	4	4	4
50	2	1	2	1	1	2	2	3	4	1	1	4	3	4	4	2	4	4	4	4	4	4	4	4	4	3	4	5	5	5	3	2	5	4	4	4	4	3	4	3	2	2	4	3	5	4	4	3	4
27	2	1	2	2	1	1	2	1	1	2	2	4	4	3	4	2	5	5	4	5	4	4	4	4	5	5	5	5	5	5	5	5	5	4	5	5	5	5	5	5	4	4	5	5	5	5	5	5	3
43	1	2	1	1	2	2	2	3	4	1	1	5	4	5	5	3	4	5	5	5	5	5	5	5	1	1	6	5	5	5	5	5	5	4	5	5	5	5	5	5	5	5	4	5	5	5	5	5	4
42	2	2	1	1	2	2	1	3	4	2	2	2	5	4	4	4	5	4	4	4	4	4	4	5	5	5	5	5	5	5	5	5	5	5	5	5	5	5	5	5	5	5	5	5	5	5	5	5	3
39	1	1	1	1	2	1	2	3	4	2	1	5	5	4	5	4	5	5	2	5	3	4	5	4	5	5	5	5	3	6	5	5	5	4	5	5	5	5	5	4	5	5	5	5	5	5	5	5	3
24	2	1	1	2	1	1	2	2	1	2	1	4	4	3	3	3	3	3	3	4	4	4	3	4	3	4	4	4	4	5	4	4	4	3	4	4	4	4	4	3	4	4	4	4	3	4	3	4	2
42	2	1	1	2	1	1	2	2	4	1	1	3	3	3	4	4	4	4	4	3	4	4	4	4	3	5	4	5	5	5	5	5	5	4	3	2	5	5	5	5	4	5	5	5	5	5	3	5	4
30	1	2	2	1	1	1	2	3	2	2	2	4	4	4	4	4	5	5	5	5	4	5	5	5	5	5	5	5	5	5	5	5	5	5	5	5	5	5	5	5	5	5	5	5	5	5	5	5	4
31	1	2	1	1	1	1	2	3	2	2	1	5	2	3	4	4	4	4	4	4	4	4	4	3	2	5	5	5	5	5	5	2	5	2	4	4	4	4	4	3	3	2	5	4	4	3	3	4	4
45	2	2	2	1	2	3	2	3	4	1	2	5	5	5	5	5	5	5	5	5	5	5	5	5	6	6	6	6	6	6	6	6	6	6	6	6	6	6	6	6	6	6	6	6	6	6	6	6	4
42	1	1	1	1	2	1	1	3	2	2	1	4	4	4	4	4	4	4	4	4	4	4	4	4	3	2	5	5	5	5	5	5	5	5	5	5	5	5	5	5	5	5	5	5	5	5	5	5	5
31	1	2	1	1	1	1	2	3	2	2	1	5	5	4	5	3	5	5	3	5	5	5	5	5	6	5	1	6	6	6	5	6	4	4	4	4	5	4	4	4	4	4	5	4	4	4	4	4	1
26	2	2	2	1	1	1	2	3	1	2	1	4	3	2	4	4	4	4	4	4	4	4	4	4	4	4	5	5	3	5	5	5	5	2	4	4	5	5	5	4	5	5	5	5	5	5	2	5	4
52	1	2	1	1	3	1	1	3	4	1	1	5	5	4	5	4	5	5	4	5	4	5	4	4	5	1	5	6	6	5	5	5	5	5	5	5	6	6	5	5	5	5	5	5	5	5	4	5	3
48	2	2	1	1	2	2	2	2	4	2	1	4	4	4	5	5	3	4	3	3	4	4	5	4	4	3	1	4	4	5	3	4	6	3	3	3	2	4	3	2	3	2	6	4	4	3	2	3	3
37	2	2	1	1	1	2	2	2	3	2	1	5	5	5	5	5	5	5	5	5	5	5	4	5	5	6	5	6	6	6	5	5	5	4	5	5	5	5	5	5	5	5	5	5	5	5	5	5	4
40	1	1	1	1	2	2	1	3	2	2	1	5	5	3	5	3	5	5	5	5	5	5	4	5	1	6	5	5	5	6	5	5	5	5	5	5	5	5	6	6	6	5	5	5	5	5	5	5	4
48	1	1	1	1	2	2	2	3	4	2	1	5	4	4	4	2	4	5	4	4	5	5	5	4	5	5	5	5	5	5	5	5	5	2	5	5	5	5	5	5	5	5	5	5	5	5	5	5	4
45	2	2	1	1	2	3	1	3	4	1	1	4	4	3	3	3	4	4	4	4	4	4	3	2	4	4	4	4	4	4	4	4	4	4	4	4	4	4	4	4	4	4	4	4	4	4	4	4	4
40	2	2	1	1	2	2	2	2	3	1	1	4	4	4	4	2	4	4	4	4	4	4	4	4	5	4	4	5	5	5	4	5	5	3	4	4	4	4	4	3	4	4	4	4	6	5	5	5	4
42	1	1	1	1	1	1	2	3	4	2	1	5	3	4	4	4	4	5	5	4	5	4	4	4	5	5	6	6	5	5	5	5	5	6	5	5	4	5	5	5	4	4	5	5	4	3	5	5	3
25	2	1	1	1	1	1	2	2	1	2	1	5	5	5	5	5	5	5	5	5	5	5	5	5	6	6	6	6	6	6	5	5	5	5	5	5	5	5	5	5	5	5	5	5	5	5	5	5	4
28	1	2	2	1	2	1	1	3	1	2	1	4	2	4	2	3	2	3	3	3	4	4	3	4	3	3	3	3	3	3	3	3	3	3	3	3	3	3	3	3	3	3	3	3	3	3	3	3	4
49	1	1	1	1	3	2	1	3	4	2	2	5	5	5	5	5	5	5	5	5	5	5	5	5	6	6	6	6	6	6	6	6	6	3	4	6	5	5	5	5	5	5	5	5	4	5	5	5	4
44	2	2	1	1	2	3	1	3	4	1	2	4	3	4	3	4	3	4	3	4	5	4	4	4	5	4	6	5	5	6	5	3	6	5	6	5	5	5	5	4	6	5	6	5	6	5	3	6	5
38	2	2	1	1	1	1	2	2	1	2	1	4	3	2	4	2	3	3	3	4	3	4	4	4	4	3	4	3	4	4	3	3	1	3	4	4	4	4	4	3	3	3	3	3	3	3	3	3	4
41	1	2	1	1	3	3	1	3	4	2	1	5	5	5	5	5	5	4	5	5	5	5	4	5	5	5	5	5	5	6	5	2	4	2	3	4	4	5	5	3	4	3	5	5	5	3	3	4	5
43	1	2	1	1	2	2	2	3	4	2	2	4	5	3	4	4	4	4	4	4	4	4	4	4	4	4	4	4	4	5	4	4	5	3	4	4	4	4	4	4	4	4	4	4	4	4	4	4	3
30	1	2	1	1	1	1	1	3	2	2	1	2	2	4	3	2	2	2	3	2	4	3	1	2	3	2	3	3	2	2	2	1	1	1	1	1	2	1	1	1	1	1	1	2	2	1	2	2	5
40	1	2	2	1	2	3	1	3	1	2	1	5	5	5	5	5	5	5	5	5	5	5	5	5	6	6	6	6	6	6	6	5	6	6	6	6	6	6	6	6	6	6	6	6	6	6	6	6	5
31	1	2	1	1	2	3	2	2	4	1	1	5	4	4	4	4	4	4	4	4	4	5	4	4	5	4	4	5	5	5	5	5	5	2	5	5	5	4	5	5	5	5	4	5	5	5	3	5	4
46	2	1	1	2	2	2	2	3	4	1	1	5	4	5	4	5	5	5	5	5	5	5	5	5	6	6	6	6	6	6	5	6	6	6	5	5	6	6	6	6	5	6	5	6	5	6	6	6	4
40	2	2	1	1	2	3	2	3	4	1	1	4	4	4	3	2	4	4	4	4	4	4	4	4	5	5	5	5	5	5	5	5	5	4	5	5	5	5	5	5	5	5	5	5	5	4	4	4	4
40	2	1	1	1	1	1	2	2	3	2	1	4	4	3	5	4	4	4	5	4	4	5	4	4	5	5	5	5	5	5	5	5	5	3	4	5	4	5	5	3	4	3	5	5	5	4	3	5	4
31	1	2	1	1	2	2	2	2	2	2	1	5	4	4	4	4	4	4	4	4	4	4	4	4	5	4	4	4	4	4	5	6	5	4	4	4	4	4	4	4	4	4	4	4	4	4	4	4	4
49	1	2	1	1	2	3	1	2	4	1	1	5	5	3	5	4	5	5	5	5	5	5	5	5	6	6	6	6	6	6	6	6	6	6	6	6	6	5	6	6	6	6	6	6	6	6	5	5	4
34	1	2	1	1	2	1	2	3	3	1	2	5	4	4	4	3	4	4	5	5	4	4	3	4	3	4	4	4	5	4	3	3	4	2	3	5	3	5	3	2	5	5	6	5	5	4	3	5	4
37	2	2	1	1	2	3	1	3	1	2	1	5	4	4	4	4	4	5	4	3	4	4	4	4	5	5	5	5	5	5	5	5	5	3	5	5	5	5	5	5	5	3	4	4	4	3	3	4	3
38	2	2	1	1	2	2	2	3	4	2	1	4	4	4	5	4	5	5	5	5	5	5	5	5	5	5	5	5	5	5	4	6	5	5	6	6	4	5	5	4	6	4	4	4	4	4	4	3	4
28	2	2	2	1	1	1	2	2	1	1	1	4	3	4	3	4	3	2	4	2	2	4	2	2	2	2	2	2	2	2	2	2	2	1	1	1	1	4	4	2	1	1	1	1	1	1	1	1	4
39	2	2	1	1	1	2	2	3	4	1	1	4	3	4	4	3	4	5	4	4	5	4	4	4	5	5	5	5	3	5	5	5	4	4	3	4	4	4	4	4	4	4	4	4	3	5	4	4	4
51	1	1	1	1	1	1	2	2	4	1	1	4	4	4	5	4	5	5	4	5	5	5	4	5	5	5	5	5	5	5	5	5	5	5	5	5	5	5	5	5	5	5	5	5	5	5	5	5	4
31	1	2	1	1	1	1	2	3	2	2	1	4	3	3	3	4	5	5	5	5	5	5	5	5	4	4	5	5	5	5	3	5	5	3	3	4	5	5	5	5	5	5	6	3	2	5	2	2	5
29	2	2	1	1	1	2	2	2	1	2	2	4	4	3	4	4	3	3	4	3	4	4	3	4	4	2	2	5	5	5	4	4	2	2	2	2	3	4	4	3	4	3	4	4	3	2	2	4	4
40	2	1	1	1	1	1	2	2	2	2	2	4	4	3	3	2	4	4	4	4	4	4	4	4	5	5	5	5	5	5	5	4	5	4	5	5	4	5	5	5	5	4	5	5	5	5	5	5	4
39	1	2	1	1	2	2	1	3	1	2	1	4	4	3	5	4	5	5	4	5	5	5	5	5	4	5	6	6	4	5	5	5	5	4	4	4	4	4	3	5	5	4	5	4	4	3	3	2	4
43	1	2	1	1	3	2	1	3	4	1	1	5	4	5	5	2	5	5	5	5	5	5	5	5	6	6	6	5	6	6	6	5	5	5	5	5	5	5	5	5	5	5	5	5	5	5	5	5	3
45	2	1	1	1	1	1	2	3	4	1	1	5	4	4	4	4	4	4	4	4	4	4	4	4	5	5	5	5	4	5	5	5	5	5	5	5	5	5	5	5	4	5	5	5	5	5	5	5	2
43	2	1	1	1	1	2	2	3	4	2	1	5	5	5	5	5	5	5	5	5	5	5	5	5	6	6	6	6	6	6	6	6	6	5	6	6	6	6	6	6	6	5	6	6	6	6	6	6	4
42	1	2	1	1	2	2	1	3	3	2	1	5	5	3	5	3	5	5	5	5	5	5	5	5	1	1	1	1	1	1	1	1	1	1	1	1	1	1	1	1	1	1	1	1	1	1	1	1	1
46	1	1	1	1	2	3	1	3	4	2	1	4	4	4	4	4	4	4	4	4	4	4	4	4	5	5	4	5	5	5	5	5	4	4	5	5	4	4	4	5	5	5	5	5	5	5	5	5	4
32	1	2	1	1	2	1	2	2	2	1	1	4	4	3	3	3	4	4	5	5	5	5	5	5	6	6	5	5	5	5	5	5	5	5	5	5	5	5	6	6	6	5	5	5	5	5	5	5	4
28	2	2	1	1	1	1	2	3	2	2	2	2	3	3	2	4	4	4	4	3	3	4	3	4	3	2	1	4	4	4	2	3	1	2	2	1	1	1	4	2	3	4	4	4	2	1	4	2	4
48	2	1	1	1	1	3	2	2	4	1	2	5	5	4	5	3	5	5	5	5	5	5	5	5	5	5	5	5	5	5	5	5	5	5	5	5	5	5	5	5	5	5	5	5	5	5	5	5	4
47	2	2	1	1	3	3	1	3	2	1	2	5	5	4	4	4	5	5	5	5	5	5	5	5	5	5	5	5	5	5	5	5	6	4	4	4	5	6	6	5	5	5	5	5	5	5	4	5	5
29	1	2	2	1	2	1	2	2	1	1	2	5	5	5	5	5	5	5	5	5	5	5	5	5	1	1	4	4	4	5	5	1	5	4	5	5	5	5	5	5	5	5	4	5	4	5	4	5	3
45	2	1	1	1	1	1	2	3	4	1	1	5	5	5	5	5	5	5	5	5	5	5	5	5	5	6	6	6	6	6	6	6	6	6	6	6	6	6	6	6	6	6	6	6	6	6	6	6	1
27	2	2	1	1	2	1	2	3	2	2	1	5	3	4	4	3	4	4	4	4	4	4	4	4	5	5	5	5	5	5	5	5	5	5	5	5	5	5	5	5	5	5	5	5	5	5	5	5	4
27	1	2	1	1	1	1	2	2	1	2	1	4	4	4	4	4	5	5	4	5	5	5	3	5	6	5	5	5	2	5	6	6	6	5	6	6	6	6	6	6	6	6	5	5	5	5	6	5	5
35	1	2	1	1	3	2	1	2	1	2	1	5	5	5	5	1	5	5	5	5	5	5	5	5	1	1	6	6	6	6	6	6	6	3	5	6	6	6	6	6	6	6	6	6	6	6	6	6	2
38	1	2	1	1	2	2	1	3	2	1	2	4	1	3	2	2	2	4	5	4	4	5	2	4	2	5	3	4	5	5	2	1	4	1	2	4	4	4	4	1	4	3	1	2	5	1	3	4	5
35	2	2	2	1	1	1	2	2	3	2	1	4	5	5	5	4	4	4	4	5	5	5	5	5	5	5	5	5	5	5	5	5	5	5	5	6	5	5	5	5	5	5	5	5	5	5	5	5	3
35	1	2	1	1	1	1	2	3	3	2	1	4	3	3	4	4	4	4	4	4	4	4	4	4	5	5	5	5	4	2	4	5	5	2	5	5	5	5	5	4	4	3	5	5	5	5	5	5	3
46	2	1	1	1	1	2	2	3	4	1	1	4	2	4	3	2	4	4	4	4	4	4	4	4	5	5	5	5	5	5	4	5	5	5	5	4	5	4	4	5	4	5	4	4	5	5	5	5	3
58	1	1	1	1	2	3	2	2	1	2	2	5	4	4	5	5	5	5	5	5	5	5	4	5	5	5	5	6	6	5	5	5	5	5	4	5	4	5	5	5	6	5	3	4	4	4	4	5	4
29	2	2	2	2	1	2	1	3	2	1	1	5	5	3	5	1	5	5	5	5	5	5	5	5	6	6	6	6	6	6	6	6	6	6	6	6	6	6	6	6	6	6	6	6	6	6	6	6	5
54	2	1	1	1	2	3	2	3	4	2	1	5	4	3	4	2	5	4	4	5	5	5	4	5	5	5	4	5	5	5	5	5	5	5	5	5	5	5	5	5	4	5	5	5	5	5	5	5	4
32	1	2	1	1	2	1	2	3	3	2	1	5	5	5	5	5	5	5	5	5	5	5	5	5	6	6	6	6	6	6	6	6	6	6	6	6	6	6	6	6	6	6	6	6	6	6	6	6	5
38	2	2	1	1	2	2	2	2	4	2	1	5	5	4	4	4	4	4	4	4	4	4	4	4	5	5	4	5	5	5	4	5	5	5	5	5	5	5	5	5	5	3	4	5	5	5	5	5	3
37	2	2	1	1	1	2	2	2	2	1	1	4	3	4	4	2	4	4	4	4	4	4	4	4	5	2	2	5	5	5	5	5	5	3	5	5	2	5	5	2	5	5	5	5	5	5	5	5	4
53	2	2	1	1	1	1	2	3	4	2	1	5	5	5	5	5	5	5	2	5	5	5	5	5	6	6	6	6	6	6	6	6	6	6	6	6	6	6	5	6	6	6	6	6	6	6	6	6	1
42	1	2	1	1	2	2	2	2	4	1	1	4	4	4	4	4	5	5	5	5	5	5	3	5	4	5	6	5	5	5	5	5	5	5	5	5	5	5	5	5	5	5	5	5	5	5	5	5	4
51	1	1	1	1	2	2	1	2	2	1	1	4	4	4	4	4	4	4	4	4	4	4	4	4	5	5	5	5	5	5	5	5	5	5	5	5	5	6	5	3	5	5	5	5	5	5	5	5	4
46	1	1	1	1	1	2	2	2	4	2	1	4	3	3	3	3	3	4	3	3	4	4	3	4	3	5	5	5	5	5	5	5	5	4	4	4	3	4	4	3	3	3	5	4	5	5	5	5	3
40	2	2	1	1	1	1	2	3	3	2	1	4	3	4	4	1	4	4	4	2	4	4	4	4	5	5	4	5	2	2	4	5	5	2	5	5	5	5	5	5	5	5	5	2	5	3	2	5	4
27	2	2	2	2	1	1	2	2	1	2	2	5	5	2	5	2	5	5	5	5	5	5	5	5	5	5	5	5	5	5	5	5	5	4	4	5	4	4	5	5	5	2	6	5	4	5	4	5	5
41	2	1	1	1	2	3	1	3	3	1	1	4	4	4	4	3	4	4	4	4	4	4	4	4	5	5	5	5	5	5	4	4	5	4	4	5	4	4	4	4	4	4	4	4	4	4	4	4	3
40	2	1	1	1	1	1	2	3	4	1	1	5	3	3	4	4	4	5	3	5	4	4	3	3	3	2	2	3	3	3	2	2	2	2	2	2	2	2	2	2	3	2	2	2	2	2	2	2	4
27	2	2	2	2	1	1	2	2	1	1	2	4	3	3	4	4	4	3	4	3	5	5	4	4	4	4	4	4	4	5	5	5	3	3	3	5	5	5	5	2	5	2	5	5	1	2	5	3	4
55	1	1	1	1	1	1	2	2	4	2	1	3	3	4	3	4	4	4	3	4	4	4	4	4	4	5	5	5	5	5	4	5	5	4	4	4	4	4	4	4	4	3	4	4	4	4	3	4	4
43	2	2	1	1	3	2	1	3	1	1	1	5	4	5	4	5	5	5	5	4	4	5	5	5	5	5	5	5	6	6	5	5	5	5	5	5	5	5	5	5	5	5	5	5	5	5	5	5	2
58	1	1	1	2	1	1	1	3	4	1	1	3	4	4	4	3	4	4	4	4	4	4	4	4	2	2	5	5	3	2	5	5	5	5	5	5	5	5	5	5	5	5	5	5	5	5	5	5	3
27	2	2	2	1	2	1	2	3	1	2	1	3	3	4	4	5	3	3	3	3	4	4	3	3	3	3	2	3	3	3	3	3	3	3	3	3	3	3	3	3	3	3	3	3	3	2	2	2	5
46	1	1	1	1	2	3	2	2	4	1	1	5	5	3	2	2	3	5	4	5	5	5	5	5	4	5	1	2	4	3	3	3	4	2	3	4	4	3	5	4	5	3	4	4	4	3	3	4	2
54	1	1	1	2	1	1	2	3	4	2	1	4	4	3	4	4	4	4	4	4	4	4	4	4	5	5	5	5	5	5	5	5	5	5	5	5	5	5	5	5	5	5	5	5	5	5	5	5	4
51	2	1	1	2	1	2	2	3	4	1	1	3	3	4	4	4	4	4	4	4	4	4	4	4	2	4	4	4	4	4	4	4	4	4	4	4	4	4	4	4	4	4	4	4	4	4	4	4	4
45	1	2	1	1	2	2	2	3	3	1	1	4	3	3	3	3	3	4	4	3	4	5	3	4	5	3	2	4	2	4	5	5	5	2	4	4	4	5	5	3	5	4	5	5	4	3	2	3	4
37	2	2	1	1	2	2	2	3	3	1	2	5	5	2	2	5	5	5	5	5	5	5	5	5	5	5	5	6	2	4	2	5	5	5	5	5	5	5	5	5	6	5	5	5	5	5	4	5	2
25	1	2	1	1	1	1	2	3	1	2	2	5	4	3	4	4	3	5	4	5	5	5	4	4	5	4	5	5	5	6	5	5	5	4	5	5	5	5	5	3	5	5	5	5	5	5	5	5	3
39	1	2	1	1	1	2	2	3	3	1	1	3	2	4	4	4	4	4	4	4	4	4	4	4	2	2	4	4	4	4	4	4	4	4	5	5	5	5	5	5	5	5	5	5	5	5	5	5	4
46	1	2	1	1	2	3	1	3	4	2	1	4	4	4	4	5	5	5	5	5	5	5	4	4	5	5	5	5	5	5	5	5	5	5	5	5	5	5	5	4	5	5	4	6	5	5	5	6	4
29	2	2	2	1	2	2	2	3	1	1	1	4	3	5	5	3	3	4	5	4	5	4	4	4	5	2	3	5	5	5	2	1	4	1	3	4	4	3	3	2	2	2	5	3	2	2	2	2	5
41	2	2	1	1	2	1	2	3	4	2	2	4	4	3	4	2	4	4	4	4	3	4	4	4	5	5	4	5	5	5	5	5	5	4	5	5	5	5	5	2	5	5	5	5	5	6	5	5	4
26	2	2	2	1	2	1	1	3	1	2	1	4	4	4	4	4	4	4	4	4	4	4	4	4	5	5	5	5	4	4	3	3	5	5	5	5	5	5	5	5	5	5	5	5	5	5	5	5	1
38	2	2	2	1	2	2	1	2	3	2	1	4	4	4	4	4	4	4	4	4	4	4	4	4	4	3	3	4	3	4	3	3	3	3	3	3	3	3	3	3	3	4	5	5	4	4	3	3	4
38	1	2	1	1	1	1	2	3	4	1	1	4	2	4	3	3	5	4	5	3	4	4	2	4	2	5	5	5	5	5	4	5	5	2	4	5	5	5	5	4	5	2	5	5	5	4	2	4	4
28	2	2	1	1	1	1	1	3	1	2	1	5	4	3	4	2	4	4	4	4	4	4	4	4	4	3	4	5	4	4	4	3	5	3	4	5	5	4	5	3	4	2	5	4	4	4	4	5	4
30	1	2	1	1	1	1	2	2	1	2	1	3	2	2	3	2	2	4	4	4	4	4	3	4	4	3	2	3	2	3	3	2	2	2	3	3	5	5	4	4	3	2	5	4	4	2	1	2	3
58	1	1	1	1	2	3	2	2	3	2	2	3	3	3	3	5	5	4	4	3	4	4	4	4	4	5	5	5	4	5	5	3	4	4	5	5	5	5	5	5	5	5	5	5	5	4	2	3	3
46	2	2	1	1	1	2	2	3	4	1	1	5	5	3	5	3	5	5	5	5	5	5	5	5	6	6	6	6	6	6	6	6	6	6	6	6	6	6	6	6	6	6	6	6	6	6	6	6	5
33	1	2	1	1	1	1	2	3	2	2	1	3	4	3	4	4	4	4	4	4	4	4	3	4	5	5	5	5	5	5	5	5	5	3	4	2	5	5	5	5	5	5	5	5	5	5	3	5	4
26	2	2	1	1	1	1	2	2	1	1	2	5	5	2	5	2	5	5	5	5	5	5	2	5	2	1	2	2	2	5	2	5	5	1	2	2	5	2	5	2	2	2	2	2	2	2	2	2	4
50	1	1	1	1	1	1	2	2	4	2	1	3	3	4	5	5	5	5	5	5	5	5	3	4	5	4	2	2	2	3	1	4	5	4	4	4	4	3	2	3	3	2	4	4	3	4	2	4	5
34	2	2	1	1	2	2	2	3	2	1	1	4	2	4	3	3	3	3	4	3	4	4	4	4	2	3	2	5	4	5	3	2	3	2	2	2	3	3	5	2	3	2	5	5	4	3	3	5	4
40	2	2	2	1	2	2	1	3	3	2	2	5	4	4	5	4	4	3	4	4	4	4	4	4	3	4	4	5	4	4	4	4	4	4	4	4	4	4	4	4	4	3	4	4	4	4	4	4	5
49	1	2	1	1	2	3	2	3	4	1	1	4	2	2	2	2	2	2	3	3	4	4	4	4	4	3	4	5	4	5	4	3	5	2	3	4	3	2	3	2	4	2	5	4	4	4	2	4	4
50	2	2	1	1	3	2	2	2	4	1	2	4	4	4	4	4	4	4	4	4	4	4	4	4	5	5	5	5	5	5	5	5	5	5	5	5	5	5	5	5	5	5	5	5	5	5	4	5	4
37	2	2	1	1	2	2	2	3	3	1	1	4	4	3	4	4	4	4	4	4	5	4	4	4	5	5	5	5	5	5	5	4	5	4	5	5	5	5	5	5	5	5	5	5	5	5	4	5	3
24	2	1	2	1	2	1	2	2	1	2	2	4	3	4	4	3	4	4	4	4	4	4	4	4	4	5	4	5	4	5	4	5	4	5	5	5	5	5	4	3	4	4	3	4	5	4	5	4	4
45	1	1	1	1	2	1	1	3	1	2	1	5	5	3	4	4	4	5	5	5	5	5	4	5	5	5	5	5	5	5	5	5	5	4	4	5	4	5	5	4	5	5	5	5	5	5	5	4	4
40	2	2	1	1	1	1	2	3	2	2	1	5	5	3	4	4	5	5	3	5	5	5	5	5	5	5	5	5	5	5	5	5	5	4	5	5	5	5	5	5	5	4	4	5	5	5	4	4	3
28	2	2	2	2	2	1	1	1	1	2	1	5	5	4	5	3	5	5	3	5	5	5	4	4	5	5	5	5	5	5	5	5	5	5	5	5	5	5	5	5	5	5	5	5	5	5	5	5	4
56	1	1	1	1	1	2	1	2	4	1	1	4	3	3	3	4	3	4	3	4	4	4	3	4	2	1	5	5	5	4	2	5	5	4	4	4	4	4	4	4	3	5	4	4	4	4	4	4	3
46	2	1	1	1	1	2	1	3	2	2	1	4	3	4	4	5	4	4	4	4	4	4	4	4	5	4	4	4	5	4	4	4	4	3	3	4	4	4	5	4	4	5	4	4	4	3	3	4	5
32	1	2	1	1	2	1	2	3	2	2	1	4	4	4	4	4	4	4	4	4	4	4	4	4	4	4	4	4	4	4	4	4	4	4	4	4	4	4	4	4	4	4	4	4	4	4	4	4	4
30	1	2	1	1	1	1	2	2	2	2	1	4	1	2	3	2	5	4	4	4	4	4	4	4	5	4	4	4	5	5	5	5	3	2	4	5	5	5	4	5	5	4	3	5	5	5	5	5	2
31	2	2	1	2	1	1	2	2	1	1	1	3	3	4	3	4	4	3	4	4	4	4	3	4	3	2	4	5	3	5	3	5	3	2	2	2	2	3	4	2	4	4	5	4	3	3	2	4	4
28	1	2	1	1	2	2	2	3	2	2	2	4	4	4	4	4	3	3	4	3	4	3	4	3	3	3	3	3	2	4	3	3	4	3	3	3	3	3	4	3	3	3	3	3	3	3	3	3	5
27	2	2	1	1	1	2	1	3	4	1	2	4	4	4	4	4	4	4	4	4	4	4	4	4	5	5	4	5	5	5	5	5	5	4	5	5	5	5	5	5	5	5	5	5	5	5	5	5	4
43	2	2	1	1	2	2	1	3	2	1	1	5	3	4	4	4	4	4	4	4	4	4	4	4	5	5	5	5	5	5	4	3	3	3	4	4	3	4	3	3	4	3	4	3	3	3	3	3	4
52	1	1	1	1	1	1	2	2	4	2	1	4	4	4	4	4	4	4	4	4	4	4	4	4	2	5	5	5	5	5	5	5	5	5	4	5	5	5	5	5	6	5	4	5	2	5	5	5	4
26	2	1	2	2	2	1	2	3	2	1	1	4	4	4	4	3	4	4	4	4	4	4	4	4	5	5	5	5	2	2	2	2	3	2	2	4	2	4	3	2	2	2	4	4	4	4	2	2	4
48	2	1	1	1	3	3	1	3	1	1	2	4	4	4	4	4	4	4	4	4	4	4	4	4	3	4	4	4	3	5	3	4	3	4	4	3	3	4	4	3	4	4	4	3	3	3	4	4	4
44	2	2	1	1	1	2	2	3	4	1	1	5	5	5	5	5	5	5	5	5	5	5	5	5	5	6	6	6	6	6	6	6	6	6	6	6	6	6	6	6	6	6	6	6	6	6	6	6	2
37	1	2	1	1	1	2	1	3	1	2	1	4	3	4	4	4	4	4	4	4	4	4	4	4	2	5	5	5	5	5	5	5	5	4	4	5	5	5	5	5	5	5	5	5	5	5	5	5	3
33	1	2	1	1	2	2	2	2	3	1	1	5	4	5	5	5	5	4	4	5	5	5	4	4	4	4	3	4	4	5	4	4	4	4	4	3	4	4	5	4	5	4	4	5	4	3	3	3	3
38	1	1	1	2	2	1	2	2	4	2	1	5	4	5	4	4	4	5	4	5	5	5	5	5	5	5	4	4	5	4	5	5	5	6	5	5	5	4	4	5	5	5	5	5	5	5	4	4	4
48	1	1	1	2	1	1	2	3	3	1	1	3	3	3	3	4	4	3	3	4	4	4	3	4	3	3	3	3	4	4	3	3	5	3	4	3	4	3	4	4	4	4	3	3	4	3	3	4	3
45	2	2	1	1	1	2	1	2	1	1	1	5	4	4	4	5	4	4	4	4	4	4	4	4	5	5	5	5	5	5	4	4	4	5	4	4	4	4	4	4	4	4	4	4	4	4	4	4	5
28	2	2	1	1	2	1	2	2	2	2	2	5	4	3	4	4	4	4	4	5	5	5	4	4	2	4	4	5	4	5	5	5	5	4	4	5	4	4	5	4	4	4	5	5	5	5	5	5	4
45	2	2	1	1	2	2	2	2	4	1	1	4	4	3	4	2	5	5	4	5	5	4	5	5	5	5	5	5	5	5	5	5	5	5	5	5	5	5	5	5	5	6	4	5	5	5	5	5	4
31	1	2	1	1	2	2	2	2	2	2	2	5	4	4	3	4	5	5	4	5	5	5	4	5	5	5	5	5	5	5	5	5	5	5	5	5	5	5	5	5	5	5	5	5	5	5	5	5	4
40	1	2	1	1	1	1	2	3	3	2	1	5	4	5	5	5	5	4	5	5	5	5	4	5	1	1	4	6	6	6	6	6	6	5	6	6	6	6	6	6	6	6	6	6	6	6	6	6	3
35	1	2	1	1	1	1	1	3	3	2	1	5	3	3	2	4	4	4	4	4	4	4	3	4	4	5	5	5	5	5	5	5	6	4	5	5	5	5	5	5	5	4	5	5	5	5	4	4	4
49	1	2	1	1	1	1	1	2	1	2	1	5	4	4	4	2	4	4	2	4	4	4	4	4	5	5	5	5	5	5	5	5	5	5	5	5	5	5	5	5	5	5	5	5	5	5	5	5	4
25	2	2	2	1	1	1	2	2	1	2	2	5	3	3	3	5	3	4	4	4	4	4	4	4	4	4	4	5	4	5	3	5	4	2	3	4	3	3	5	3	4	2	5	3	3	3	3	3	5
36	2	2	1	1	2	1	2	2	3	2	2	4	4	4	4	4	4	4	4	4	4	4	4	4	4	4	5	5	5	5	5	5	5	4	4	5	5	5	5	5	5	5	5	5	5	5	5	5	3
42	2	2	2	2	1	1	2	2	4	1	1	4	3	2	4	2	4	4	4	4	4	5	4	4	5	4	3	5	5	5	5	5	5	3	4	5	5	4	5	5	5	4	2	5	3	4	3	4	4
32	2	2	1	1	2	1	2	2	1	2	1	4	5	3	5	1	5	4	5	5	5	5	5	5	5	5	5	5	5	5	4	5	5	2	4	2	4	3	6	4	2	4	5	5	4	4	3	4	5
32	1	2	1	1	1	2	2	3	3	2	1	4	4	4	4	4	4	4	4	4	4	4	4	4	2	5	5	5	5	5	5	5	5	5	5	5	5	5	5	5	5	5	5	5	5	5	5	5	4
40	2	1	1	1	1	1	1	3	3	2	1	4	4	2	4	4	4	4	4	4	4	4	4	4	5	5	4	3	5	5	5	5	5	4	4	4	4	5	4	5	4	5	5	5	5	5	5	5	4
46	1	1	1	1	2	2	2	3	4	1	2	4	3	4	4	4	4	4	4	4	4	4	4	4	4	5	4	4	5	4	3	3	5	5	3	4	3	5	5	3	4	3	5	3	5	2	2	4	4
46	2	1	1	1	1	2	2	2	4	1	2	4	3	3	3	3	4	4	4	4	4	4	3	4	4	4	3	4	5	5	4	3	5	3	3	3	4	4	4	4	3	3	4	3	3	2	1	2	4
42	1	2	1	2	2	2	2	3	4	2	2	3	3	3	4	3	4	4	4	4	4	4	4	4	4	4	2	5	5	4	4	5	4	4	4	4	4	4	5	4	4	5	5	4	2	2	2	4	4
49	1	2	1	1	2	3	1	3	4	2	1	4	4	4	4	3	3	4	4	4	4	4	2	2	5	5	5	5	5	5	5	3	5	4	4	5	5	5	5	5	5	5	5	5	5	4	5	5	4
56	1	2	1	1	3	3	1	3	4	2	1	5	5	5	5	5	5	5	5	5	5	5	5	5	6	6	6	6	6	6	6	6	6	5	5	5	5	5	5	4	5	5	5	5	6	5	5	5	4
35	1	1	1	2	1	1	2	3	1	2	1	2	3	3	4	3	4	4	4	4	4	4	2	3	3	4	3	4	4	3	4	4	4	3	3	3	4	4	4	4	3	3	3	5	3	3	3	4	4
31	2	2	1	1	2	2	1	2	1	2	1	4	4	4	4	4	4	4	4	4	4	4	4	4	5	4	5	5	5	5	4	4	4	4	4	4	4	4	4	4	4	4	4	4	4	4	3	4	4
38	2	2	1	1	2	2	2	3	3	2	2	4	4	4	5	4	5	4	4	4	4	5	4	4	5	4	2	4	4	5	3	3	4	2	2	4	3	5	5	3	5	4	3	4	3	5	3	5	4
27	1	2	1	1	1	1	2	3	1	2	1	1	2	3	3	3	2	4	4	1	5	3	3	3	5	5	3	3	3	3	3	2	2	3	3	3	5	3	5	5	5	5	5	2	2	2	2	2	3
46	2	1	1	2	1	1	1	2	4	2	1	5	4	4	5	4	5	5	5	5	5	5	5	5	5	5	5	5	5	5	5	5	5	2	2	4	5	5	5	5	5	5	5	5	5	5	5	5	3
40	2	2	1	2	2	3	2	3	4	1	2	4	5	4	5	4	5	5	5	5	5	5	5	5	5	4	5	5	6	5	5	5	5	4	4	4	2	4	3	2	4	2	6	5	5	5	4	4	4
40	2	2	1	1	2	1	2	3	4	2	1	4	4	4	3	4	5	5	3	5	4	5	4	4	5	5	5	5	5	5	5	5	5	4	5	5	5	5	5	5	5	5	4	5	5	5	4	5	2
29	2	2	1	2	1	1	2	3	2	1	1	5	4	5	5	5	5	4	5	4	4	5	3	4	5	5	5	5	5	5	5	5	4	3	3	4	5	4	5	4	4	5	6	5	5	5	4	5	4
41	2	2	2	1	1	2	2	3	4	1	1	4	4	4	4	4	4	4	5	4	4	4	4	4	5	3	6	5	5	5	5	3	5	4	5	5	5	5	5	5	4	5	6	5	5	5	5	5	4
63	1	2	1	2	2	3	1	3	4	1	1	5	5	5	5	5	5	5	5	5	5	5	4	5	6	5	6	6	6	6	4	5	5	5	5	5	4	5	5	4	5	5	5	5	5	5	4	5	4
48	1	1	1	2	1	1	2	2	4	1	2	4	4	4	4	4	4	4	4	4	4	4	4	4	5	5	5	5	5	5	5	5	5	4	5	5	5	5	4	5	5	4	4	5	5	5	4	5	4
43	2	2	1	1	1	1	2	2	4	2	2	4	3	4	5	5	5	5	5	5	5	5	4	5	5	5	5	6	6	6	5	6	4	3	5	5	5	5	5	3	4	5	5	5	5	5	3	5	4
45	1	1	1	1	1	1	2	3	3	2	1	3	2	3	3	3	3	4	4	3	4	3	3	4	4	5	4	5	5	4	4	5	5	5	4	4	3	5	4	5	3	3	5	3	2	4	3	3	4
35	2	2	1	1	2	2	2	2	4	2	1	5	4	4	5	4	5	4	4	5	4	5	5	5	5	5	5	5	5	5	5	5	6	5	5	5	5	5	5	5	5	5	5	5	5	5	5	5	4
51	1	1	1	1	2	1	1	2	3	2	1	5	4	4	4	3	4	4	5	5	4	5	4	5	5	5	5	5	5	5	5	4	5	4	4	4	4	5	5	4	5	5	5	5	5	5	5	5	4
40	1	2	1	1	2	2	2	3	4	1	1	4	4	4	4	4	4	4	4	4	4	4	4	4	5	5	5	5	5	5	5	5	5	4	5	5	5	5	5	5	5	5	5	5	5	5	5	5	4
46	1	2	1	1	2	2	1	2	1	2	2	5	2	2	3	2	3	4	4	3	4	4	4	4	5	3	2	5	5	5	5	2	5	2	2	2	2	5	5	5	5	2	2	5	2	2	2	5	4
32	1	2	1	1	1	1	1	3	2	2	2	5	4	4	4	4	4	4	4	4	4	4	5	5	2	5	5	5	5	5	5	5	5	5	5	5	4	5	6	5	5	5	5	5	5	5	4	5	4
57	1	1	1	1	2	1	1	2	4	2	2	4	4	4	3	3	3	4	3	4	4	4	4	4	3	5	4	4	4	4	4	4	4	3	4	4	5	4	4	4	4	4	5	4	4	4	3	4	3
52	1	2	1	1	3	3	1	3	4	1	1	5	5	3	5	2	5	5	5	5	5	5	5	5	1	1	1	1	1	1	1	1	1	5	6	6	6	6	6	6	6	6	6	6	6	6	4	6	4
43	1	2	1	1	2	1	2	2	3	2	2	4	4	4	4	4	4	4	4	4	4	4	4	4	5	5	5	5	5	5	5	5	5	5	5	5	5	5	5	5	5	5	5	5	5	5	5	5	2
34	1	1	1	1	1	1	1	3	2	2	1	4	4	4	4	4	4	4	4	4	4	4	4	4	5	5	5	5	5	5	5	5	5	3	5	5	5	5	5	5	5	2	5	5	5	5	3	3	3
35	1	1	1	1	2	1	2	2	4	2	1	4	4	4	4	4	4	4	4	4	4	4	4	4	5	5	5	5	5	5	5	5	5	5	5	5	5	5	5	5	5	5	5	5	5	5	5	5	2
43	1	2	1	1	2	2	1	3	2	2	1	5	4	3	4	4	4	4	4	4	4	4	4	4	5	4	4	5	4	4	4	4	4	4	4	4	4	4	4	4	4	4	3	4	4	4	4	4	4
37	2	1	1	2	1	1	2	2	3	2	2	4	4	3	5	4	4	4	4	4	3	4	4	4	5	5	5	5	5	6	6	5	5	5	5	5	5	5	5	5	6	5	6	5	6	5	4	6	2
49	1	1	1	1	1	1	2	2	4	2	2	4	4	3	4	2	4	4	4	4	4	4	4	4	4	5	5	5	5	5	4	4	5	2	4	4	5	5	4	4	4	5	5	2	4	4	2	2	4
50	2	1	1	1	2	3	2	2	4	2	1	5	5	4	4	5	5	4	4	5	3	5	4	4	3	3	3	5	5	5	4	4	5	3	4	4	4	3	4	3	4	4	5	4	5	5	4	5	4
36	1	2	1	1	2	2	2	3	3	1	1	3	2	4	4	4	4	4	4	3	4	4	3	4	4	4	4	3	4	4	4	4	2	2	4	4	4	4	4	4	4	4	4	4	3	3	2	4	4
49	1	2	1	1	2	3	2	2	4	1	1	4	2	3	2	5	5	4	4	4	4	4	4	4	5	5	5	5	5	5	5	5	5	6	5	5	5	5	5	5	5	5	5	5	5	5	5	5	4
47	2	2	1	1	1	3	2	3	4	1	1	5	2	4	4	4	4	4	4	4	4	4	3	4	3	3	4	4	3	4	3	4	4	4	4	3	4	3	4	4	4	4	4	4	3	4	3	4	3
45	1	2	1	1	3	3	1	3	4	1	2	4	3	4	4	3	4	4	3	3	4	3	2	4	3	3	5	5	5	5	4	4	4	3	4	2	3	2	4	3	4	3	6	5	2	3	5	4	4
58	1	1	1	1	2	3	2	3	4	2	1	4	4	4	5	5	5	5	5	5	5	5	4	2	4	4	3	3	5	5	5	5	5	4	4	5	5	5	5	5	5	5	5	5	5	5	5	5	4
48	2	1	1	2	1	1	2	2	4	1	1	4	4	4	4	4	4	4	4	4	4	4	4	4	5	5	5	5	5	5	5	5	5	5	5	5	5	5	5	5	5	5	5	5	5	5	4	5	4
56	1	1	1	1	3	1	1	2	4	2	1	4	4	4	4	4	4	4	3	4	4	4	4	4	5	5	5	5	5	5	5	5	5	5	5	5	5	5	5	5	5	5	5	5	5	5	5	5	2
34	1	1	1	1	2	2	2	3	4	1	1	5	5	3	4	5	4	4	5	5	5	5	4	5	6	6	6	6	6	6	6	6	5	4	5	5	6	6	6	6	6	6	6	6	4	5	5	6	4
46	2	2	1	1	1	2	2	2	4	1	2	5	5	5	5	4	5	5	5	5	5	5	5	4	5	5	5	5	5	5	5	5	5	5	5	5	5	5	5	5	5	5	5	5	5	5	5	5	4
28	2	2	2	2	1	1	2	2	2	1	1	4	4	3	3	4	4	4	4	4	3	4	4	4	2	4	4	4	3	4	5	5	5	4	5	5	5	4	4	5	4	4	5	4	5	4	5	5	3
45	1	2	1	1	3	3	1	2	4	1	1	4	4	3	4	2	4	5	4	4	4	4	4	4	2	5	5	5	5	5	5	5	5	4	5	5	5	5	5	5	5	5	5	5	5	5	5	5	4
47	1	2	1	1	1	2	1	3	1	2	1	5	5	5	5	5	5	5	5	5	5	5	5	5	6	5	6	6	5	6	6	6	6	5	6	6	6	6	6	6	6	6	6	6	6	6	5	6	1
36	2	2	1	1	2	2	2	1	3	1	1	4	3	4	3	3	4	4	4	4	4	4	3	4	5	4	5	5	5	5	5	6	5	5	5	5	5	4	5	4	4	2	5	5	5	4	2	3	4
52	1	1	1	1	2	1	1	3	2	1	1	5	5	5	5	5	5	5	5	5	4	5	4	4	5	5	5	5	5	5	5	5	5	4	5	4	4	4	4	4	4	4	5	5	4	4	4	5	4
46	2	2	2	1	2	2	1	2	3	2	1	5	4	4	4	4	4	4	4	4	4	4	4	4	5	5	5	5	5	5	5	5	5	4	5	5	5	5	5	5	5	5	5	5	5	4	4	5	4
39	2	2	1	1	2	2	1	3	1	2	1	4	4	3	4	3	5	4	4	4	4	4	4	4	5	5	5	5	5	5	5	5	5	5	5	5	5	5	5	5	5	5	5	5	5	5	5	5	3
46	1	2	1	1	2	2	1	2	1	2	1	4	5	4	4	4	4	4	4	4	4	4	4	4	2	2	5	5	5	5	4	5	5	4	5	5	5	5	5	5	5	5	5	5	5	5	5	5	4
36	2	1	2	2	1	1	2	2	1	1	1	5	5	3	4	3	5	5	5	5	5	5	4	4	3	6	6	5	5	5	5	5	5	5	5	5	5	5	5	5	5	2	5	5	5	5	5	5	3
28	2	2	2	2	2	1	2	2	1	2	2	3	3	2	3	3	4	4	4	4	4	4	4	2	5	5	5	5	5	5	5	5	5	4	5	5	5	5	5	5	5	5	5	5	5	5	5	5	3
45	2	1	1	1	1	3	2	3	4	2	1	4	4	4	4	4	4	4	4	4	4	4	4	4	5	5	5	5	5	5	5	6	5	4	6	5	5	5	5	5	5	5	5	6	5	6	4	6	4
41	1	2	1	1	2	2	1	3	2	2	1	5	5	5	4	5	5	4	5	3	5	4	4	4	4	4	4	5	4	5	4	3	4	4	4	4	4	3	5	3	4	3	4	3	4	3	3	4	5
39	2	2	1	1	1	1	2	3	2	2	1	4	4	3	2	3	5	5	4	4	5	5	3	4	4	5	2	5	5	4	5	6	5	5	5	5	5	4	5	5	5	5	5	4	4	5	4	4	4
47	2	2	1	1	1	1	2	3	4	1	2	5	5	4	4	4	5	5	5	5	5	5	5	5	4	5	4	5	4	4	4	5	5	2	2	2	5	4	4	4	4	4	4	4	4	5	2	2	4
26	2	2	2	1	2	1	2	3	1	2	2	4	4	4	4	4	5	5	5	5	5	5	5	5	5	4	5	5	4	5	4	4	5	3	4	6	3	4	5	3	3	3	5	5	5	3	3	3	4
47	1	1	1	1	2	2	1	3	1	2	1	2	3	2	3	4	4	4	4	4	5	5	5	5	4	5	5	5	4	5	4	4	4	4	4	4	4	4	4	3	3	3	3	3	3	3	3	3	4
55	2	2	1	2	2	3	2	2	4	2	2	5	5	5	5	5	5	5	5	5	5	5	5	5	6	6	6	6	6	6	6	6	6	6	6	6	6	6	6	6	6	6	6	6	6	6	6	6	5
26	2	2	2	1	1	1	2	3	1	1	1	4	4	4	4	4	4	4	4	4	4	4	4	4	3	4	4	3	3	4	4	4	4	3	3	4	4	4	4	4	4	4	4	4	4	4	4	4	3
26	2	2	2	1	2	1	2	2	1	2	1	3	3	3	3	2	3	2	4	3	2	4	1	3	4	2	2	3	2	2	1	1	4	1	1	1	1	2	1	1	1	1	1	1	1	1	1	1	5
25	2	1	1	1	1	1	2	2	1	2	1	5	4	5	5	5	5	5	5	5	5	5	3	5	3	4	4	4	3	4	3	5	3	3	3	4	4	5	5	3	4	4	5	4	4	5	3	4	4
47	1	1	1	2	1	1	2	2	4	1	1	5	4	4	5	4	5	5	5	5	5	5	4	5	1	6	4	5	5	5	5	6	5	5	5	5	5	5	5	5	4	5	5	5	5	5	5	5	3
50	1	1	1	1	2	2	2	1	4	1	1	5	5	5	5	5	5	5	5	5	5	5	5	4	6	6	6	6	6	6	6	6	6	6	6	6	6	6	6	6	6	6	6	6	6	6	6	6	2
31	1	2	1	1	2	2	1	3	2	2	1	3	3	4	4	4	4	4	4	4	4	4	4	3	4	5	2	2	4	3	3	3	4	3	3	3	3	3	4	3	2	2	2	3	3	4	3	4	4
40	2	2	1	1	1	1	2	2	2	2	1	4	4	4	4	4	4	4	4	4	4	4	4	4	5	5	5	5	5	5	5	5	5	5	5	5	5	5	5	5	5	5	5	5	5	5	5	5	1
46	1	1	1	1	2	3	1	3	4	2	1	5	3	3	4	3	3	4	4	3	4	4	4	4	2	5	2	4	5	5	5	4	5	4	5	5	5	5	5	4	4	4	5	5	5	2	3	5	4
48	2	1	2	1	1	3	2	2	4	1	2	5	5	1	3	1	5	5	5	5	5	5	4	4	5	5	5	5	5	5	5	5	6	3	4	5	5	5	5	5	5	5	2	6	6	6	6	6	5
45	1	2	1	1	2	2	1	2	4	1	2	5	4	4	4	4	5	4	5	5	4	4	5	4	5	5	5	5	5	5	5	5	5	5	6	5	5	5	5	5	5	5	5	5	5	5	5	5	4
40	2	2	1	1	2	2	2	3	3	2	2	4	4	4	4	5	4	4	5	4	5	5	4	4	5	5	5	5	5	5	5	5	5	4	5	4	5	5	5	5	5	4	5	4	4	4	4	4	4
42	1	2	1	1	2	2	1	3	2	2	1	5	5	5	5	5	5	4	5	3	4	5	4	5	5	5	5	5	5	5	5	2	5	4	4	4	5	5	4	4	4	4	5	4	5	5	4	5	4
41	2	2	1	1	3	2	1	3	1	2	1	4	4	4	4	4	4	4	4	4	4	4	4	4	2	5	5	5	5	5	5	5	5	4	5	5	5	5	5	5	5	5	5	5	5	5	5	5	4
35	1	2	1	1	1	2	1	3	4	2	1	2	2	4	4	5	5	5	5	5	5	5	2	4	5	5	5	5	5	5	4	2	4	2	5	5	5	5	5	2	2	4	2	4	2	4	2	2	5
38	1	1	1	1	1	1	2	2	3	2	1	5	4	4	4	4	4	4	4	4	4	4	4	4	5	5	5	5	5	5	5	5	5	5	5	5	5	5	5	5	5	5	5	5	5	5	5	5	5
47	2	2	1	1	2	2	2	3	3	2	1	5	5	5	5	3	5	5	5	5	5	5	5	5	1	1	1	1	1	1	1	1	1	3	4	5	5	6	6	6	6	6	6	6	6	6	5	6	4
43	1	1	1	1	2	1	1	3	4	2	2	4	4	4	4	4	4	4	4	4	4	4	4	4	5	5	5	5	5	5	5	5	5	5	5	5	5	5	5	5	5	5	5	5	5	5	5	5	4
21	2	1	2	2	1	1	2	2	1	1	2	5	3	1	3	2	4	5	3	5	4	5	4	5	6	4	4	5	4	4	4	5	4	4	4	4	4	4	4	4	4	4	4	4	4	4	4	4	4
41	1	1	2	2	2	1	2	3	4	2	1	5	3	2	5	2	4	4	4	5	4	5	3	5	4	4	5	5	5	5	4	5	5	4	4	5	5	5	4	2	4	4	5	5	4	4	2	3	4
40	1	2	1	2	3	3	1	3	1	1	1	5	5	5	5	5	5	5	5	5	5	5	5	5	6	6	6	6	6	6	6	6	6	6	6	6	6	6	6	6	6	6	6	6	6	6	6	6	5
28	1	2	2	1	1	2	1	3	1	2	1	3	3	4	4	4	4	4	4	4	4	4	2	4	5	4	4	4	4	4	4	4	4	4	3	3	3	3	4	3	3	3	4	3	3	3	3	4	4
34	1	2	1	1	1	2	2	3	3	1	1	4	4	4	4	4	5	4	4	4	4	5	4	4	4	5	5	5	5	5	5	5	5	5	5	5	5	5	2	5	5	3	5	5	5	5	5	5	4
26	2	1	2	2	1	1	2	2	1	1	1	3	2	2	3	2	4	4	4	4	4	4	4	4	5	4	4	5	3	5	4	5	5	2	4	4	5	4	5	4	5	4	5	2	5	5	2	5	3
30	2	2	1	1	1	1	2	2	2	2	1	5	5	3	5	5	4	4	5	5	4	5	4	5	5	5	5	5	5	5	4	4	5	4	4	5	5	5	5	4	4	3	5	5	5	5	4	5	4
31	2	2	1	1	1	1	2	2	2	1	2	5	3	5	4	4	4	3	5	5	4	5	4	4	3	3	4	5	3	5	5	6	5	3	3	5	5	5	3	3	5	3	5	5	5	6	3	6	3
25	2	2	2	2	1	1	2	2	1	1	2	4	4	4	1	1	5	5	5	5	4	5	5	5	5	5	5	5	5	5	4	5	5	2	5	5	5	5	5	2	2	5	5	5	5	5	5	5	4
47	2	1	1	2	1	1	2	1	4	1	1	4	4	4	4	1	5	5	5	5	5	5	5	5	5	5	5	5	5	5	5	5	5	4	5	5	4	5	5	4	5	6	5	5	2	5	2	5	2
33	2	2	1	2	1	1	2	2	1	1	2	5	5	5	5	5	5	5	5	5	5	5	5	5	1	1	1	1	1	1	1	5	5	4	5	5	5	5	5	5	5	5	5	5	5	5	5	5	4
46	2	2	1	1	2	1	2	3	4	1	1	5	5	3	5	2	5	5	5	4	4	5	4	5	5	5	6	5	5	5	5	4	5	4	5	4	5	5	5	5	5	5	3	5	5	5	3	6	4
30	2	2	1	1	2	1	2	3	2	1	2	4	4	4	4	4	4	4	5	5	5	5	4	4	5	5	5	5	4	5	4	5	5	3	4	5	5	5	5	3	5	4	4	5	4	4	4	3	4
47	2	1	1	1	1	1	2	3	4	1	1	4	4	5	5	4	4	5	2	4	4	4	5	4	4	4	4	5	3	3	4	4	5	5	4	5	4	4	3	4	3	3	3	4	5	5	5	5	3
46	2	2	1	1	2	3	1	3	3	1	2	4	4	3	3	2	4	2	4	4	4	4	2	4	5	4	5	4	4	5	3	5	4	4	5	5	4	4	4	4	5	5	5	5	4	3	3	3	4
58	2	1	1	1	2	2	1	3	4	2	1	5	4	4	4	4	4	4	4	4	4	4	4	4	4	4	4	5	4	4	4	5	4	3	4	4	4	5	4	4	4	4	4	5	5	4	4	5	3
28	1	2	1	1	2	1	2	3	1	2	1	3	3	2	4	3	4	3	4	3	5	4	3	4	4	5	5	5	5	5	3	4	5	3	3	3	3	4	6	3	3	1	3	3	4	2	3	4	5
29	2	2	1	1	2	2	2	2	4	2	1	4	4	3	2	3	4	4	3	4	4	4	4	4	5	5	5	5	5	5	5	5	5	4	5	5	5	5	5	5	5	5	5	5	5	5	5	5	2
38	2	1	1	2	1	1	2	2	3	1	1	5	5	5	5	2	5	4	4	4	4	4	4	4	5	5	5	5	5	5	5	5	5	5	5	5	5	5	5	6	6	6	6	6	6	6	5	5	2
40	2	2	1	2	1	2	2	3	3	1	1	5	5	4	4	4	5	5	2	4	5	5	5	5	2	1	1	5	2	5	5	5	5	5	5	5	5	5	5	4	5	5	5	5	2	5	5	5	4
27	2	2	2	1	1	1	2	2	1	2	1	2	3	2	4	2	4	4	4	5	4	4	4	4	5	5	5	5	5	5	5	5	4	3	4	4	5	5	5	4	5	4	5	5	4	5	4	5	3
37	2	2	1	1	1	2	2	2	3	2	2	4	4	3	3	4	4	4	4	4	4	4	4	4	5	5	5	5	5	5	5	5	5	3	4	5	5	5	4	5	5	4	5	4	5	5	3	5	3
30	2	2	1	2	1	1	2	2	2	1	1	5	5	5	5	5	5	5	5	5	5	5	5	5	2	2	2	5	2	5	5	5	5	4	4	4	5	5	5	4	5	5	5	5	5	5	5	5	4
37	1	2	1	1	1	1	2	2	3	2	1	1	4	4	4	4	4	4	4	4	4	4	4	4	5	2	5	5	2	3	4	5	4	1	2	2	5	5	5	2	4	4	4	4	5	5	4	5	2
39	2	2	1	1	2	1	2	2	2	1	1	4	4	4	4	2	5	5	5	5	4	4	3	4	5	5	4	5	6	5	5	5	5	4	5	5	5	5	5	5	5	5	5	5	5	5	5	5	4
31	2	1	1	2	1	1	2	2	1	1	2	5	5	5	5	5	5	5	4	5	4	5	5	5	5	5	4	5	5	5	5	5	5	5	5	5	5	5	5	5	5	5	5	5	5	5	5	5	4
29	2	2	2	1	2	1	2	2	1	1	1	5	1	3	3	3	3	4	3	4	5	5	3	5	3	2	6	4	4	5	4	2	5	2	4	5	3	4	5	3	4	2	5	5	2	4	2	4	5
47	2	1	1	1	2	2	1	2	3	2	1	5	5	5	5	5	5	5	5	5	5	5	5	5	1	1	5	5	5	5	5	5	5	4	5	5	5	5	5	5	5	4	5	5	5	5	5	5	4
46	1	2	1	1	1	1	2	3	3	2	1	2	3	3	4	2	4	4	4	4	4	4	4	4	5	2	5	5	5	3	5	5	5	3	5	5	5	5	5	5	5	5	5	5	3	5	3	5	3
45	1	2	1	1	2	3	1	3	1	2	1	4	3	4	3	4	4	4	4	4	4	5	4	4	5	3	5	5	5	5	5	5	4	4	4	5	4	5	5	5	5	4	5	5	5	5	4	4	4
26	2	2	1	1	1	1	2	2	1	1	2	4	5	3	5	3	5	4	4	5	4	4	4	4	5	4	4	5	5	5	6	6	5	4	5	4	4	5	5	5	5	5	5	5	5	5	6	6	4
36	1	2	1	1	1	2	2	3	2	2	1	4	4	2	4	4	4	4	4	4	4	3	4	4	2	2	2	5	5	5	5	5	5	5	5	5	5	5	5	5	5	5	5	5	5	5	5	5	4
31	2	2	2	1	2	2	2	3	2	1	1	3	4	5	3	2	3	3	4	4	4	4	3	3	3	2	2	2	2	3	2	3	4	2	2	2	4	4	4	3	5	3	5	5	4	4	3	4	5
57	1	1	1	1	1	1	2	3	4	1	1	5	5	5	5	5	5	5	5	5	4	4	5	5	1	1	1	1	1	1	1	1	1	1	1	1	1	1	1	1	1	5	1	1	1	1	1	1	3
29	2	2	2	1	1	1	2	2	2	1	1	4	4	4	4	4	4	4	4	4	4	4	4	4	4	4	4	4	4	4	4	4	4	4	4	4	4	4	4	4	4	4	4	4	4	4	4	4	3
27	2	2	1	1	1	1	2	2	1	1	1	5	4	3	4	3	4	4	4	4	4	4	4	4	4	4	4	4	4	4	4	4	4	3	4	4	4	4	4	4	4	4	4	4	4	4	4	4	4
40	1	2	1	1	2	2	2	3	4	1	1	5	5	5	5	5	5	4	5	5	5	5	3	5	5	5	6	6	5	6	6	1	6	5	5	4	6	6	6	5	5	2	6	6	5	5	3	6	5
44	1	1	1	1	2	2	2	3	4	2	2	5	5	5	5	5	5	5	5	5	5	5	4	4	5	5	1	1	5	5	4	5	5	4	5	5	5	5	5	3	4	4	4	5	5	4	3	4	5
44	1	1	1	1	1	1	2	3	4	2	1	4	4	4	4	4	4	4	4	4	4	4	4	4	5	5	5	5	5	5	5	5	5	5	5	5	5	5	5	5	5	5	5	5	5	5	5	5	4
48	2	1	1	1	1	1	2	2	4	1	1	5	5	3	4	4	4	5	5	5	5	5	5	5	1	1	1	1	1	1	5	5	5	5	5	5	5	5	5	5	5	5	5	5	5	5	5	5	4
36	1	1	1	1	1	1	2	3	1	2	1	4	4	4	4	4	4	4	4	4	4	4	4	4	4	4	3	3	5	5	5	5	5	5	5	5	5	5	5	5	5	5	5	5	5	5	5	5	4
35	1	1	1	1	1	1	1	1	4	2	2	4	4	5	4	4	4	5	4	4	4	4	5	4	3	5	4	4	6	4	3	6	5	5	5	5	4	4	5	4	4	5	3	5	4	6	4	5	5
54	1	1	1	2	1	1	2	3	4	2	1	4	4	4	4	4	4	4	4	4	4	4	4	4	2	4	4	4	4	4	4	4	4	4	4	4	4	4	4	4	4	4	4	4	4	4	4	4	3
24	2	2	2	2	1	1	2	3	1	1	1	4	3	3	3	4	4	4	4	4	4	4	4	4	4	4	5	5	3	5	4	5	5	3	4	5	4	5	5	4	4	3	5	5	5	5	5	5	3
51	1	2	1	1	1	2	2	3	3	1	1	3	2	3	3	2	2	4	4	4	4	4	4	4	2	5	2	5	5	5	5	5	5	2	5	5	5	4	2	2	5	2	2	5	4	2	1	4	4
32	2	1	2	1	1	1	2	2	2	2	2	3	3	4	4	4	4	4	4	4	4	4	4	4	5	4	5	5	5	5	5	5	5	5	5	5	5	5	5	5	5	5	5	5	5	5	5	5	4
31	2	2	1	1	2	1	2	3	1	2	1	4	4	4	5	3	5	4	5	4	5	5	4	4	4	3	4	3	5	4	3	3	3	4	5	4	5	4	5	3	5	3	4	4	4	4	5	4	3
53	2	1	1	1	2	2	2	2	4	1	2	4	3	4	4	5	4	4	4	4	5	5	4	5	1	4	2	4	5	5	5	5	5	5	5	5	5	5	5	4	4	4	4	4	4	4	3	3	3
39	2	2	1	1	1	2	2	3	3	1	1	4	4	4	4	3	3	4	4	4	4	4	4	4	5	5	5	5	5	5	5	5	5	5	5	5	5	5	5	5	5	5	5	5	5	5	5	5	2
32	2	2	1	1	2	1	2	2	2	2	1	5	5	5	5	5	5	5	5	5	5	5	4	5	6	6	6	6	6	6	6	6	6	5	6	6	6	6	6	5	6	6	6	6	6	6	6	6	2
48	1	1	1	1	1	1	1	3	4	2	1	5	5	4	4	4	4	4	4	4	4	4	4	4	5	5	5	5	5	5	5	4	5	5	5	5	5	5	5	5	5	5	5	5	5	5	5	5	4
31	2	2	1	1	1	1	2	2	1	1	2	4	4	4	4	4	4	4	5	5	5	5	4	4	3	5	3	5	5	5	3	4	5	3	3	3	4	4	5	4	5	5	5	5	5	3	3	5	3
37	1	2	1	1	1	1	1	3	2	2	1	3	1	3	1	4	1	3	4	3	4	4	3	4	3	4	4	4	4	4	5	3	4	2	4	3	4	4	4	4	4	3	4	4	4	4	4	4	4
49	2	1	1	1	2	1	2	2	4	2	2	4	4	4	4	4	4	4	4	4	4	4	4	4	5	5	5	5	5	5	5	5	5	5	5	5	5	5	5	5	5	5	5	5	5	5	5	5	4
26	2	1	2	1	1	1	2	2	1	2	2	4	3	4	4	3	4	3	4	4	4	4	4	4	3	2	2	3	3	4	3	3	4	2	2	3	3	4	4	4	4	4	4	4	3	3	3	3	4
34	1	2	1	1	1	1	2	3	2	1	1	5	4	4	4	4	4	5	5	5	5	5	4	4	5	5	5	5	5	5	5	5	5	5	5	5	5	5	5	5	5	5	5	5	5	5	4	5	3
47	2	1	1	1	1	2	2	2	3	1	2	5	4	4	4	4	4	4	4	4	4	4	4	4	5	5	5	5	5	5	5	5	5	5	5	5	5	5	5	5	5	5	5	5	5	5	5	5	3
49	1	2	2	2	2	3	1	2	4	2	2	3	4	3	4	4	5	3	4	4	4	4	4	5	2	2	2	2	2	4	5	5	5	5	5	5	5	5	5	5	5	5	5	5	4	5	4	4	4
38	2	2	1	1	1	2	2	3	3	1	1	5	5	3	3	2	5	5	3	5	5	5	4	5	1	1	4	5	5	5	5	6	5	3	3	4	5	5	5	5	5	5	4	5	5	5	5	5	3
29	2	2	1	1	1	1	2	3	2	2	1	4	4	4	4	4	4	4	4	4	4	4	4	4	5	5	5	5	5	5	5	5	5	5	5	5	5	5	4	4	4	4	4	4	5	4	4	4	4
29	2	2	1	1	2	2	2	2	2	1	2	4	4	4	4	4	4	3	5	4	4	4	3	4	4	3	3	5	4	5	4	3	5	2	4	4	5	5	4	3	3	2	5	4	4	3	4	4	5
29	1	2	1	1	3	2	1	3	2	2	2	5	3	3	4	4	5	4	4	4	4	4	4	4	5	3	3	4	5	4	4	3	5	5	4	4	4	3	3	3	4	3	4	4	4	4	3	4	4
28	2	2	2	1	2	2	2	3	1	2	2	4	4	2	4	2	5	4	5	5	4	5	3	4	5	5	4	5	5	5	4	5	5	3	4	4	4	4	4	4	4	4	4	5	4	4	3	4	3
27	2	2	1	2	1	1	2	1	1	1	2	5	4	4	5	2	5	5	5	5	5	5	4	5	5	5	4	5	5	5	5	5	5	4	5	5	5	5	5	4	4	5	5	5	5	5	4	5	2
41	2	2	1	1	1	1	2	3	4	2	1	5	4	5	5	1	5	5	2	5	5	5	5	5	6	6	6	6	6	5	5	6	6	6	6	6	6	6	6	6	6	6	6	6	6	6	6	6	5
58	1	1	1	2	1	1	2	3	4	1	1	4	2	4	3	4	4	4	4	4	4	4	4	4	3	2	4	4	2	2	4	5	5	2	2	2	4	4	4	3	4	3	3	3	4	2	2	4	4
45	2	2	1	1	3	3	1	3	4	1	2	5	4	3	4	2	5	5	5	5	5	5	4	4	5	5	5	5	5	5	5	5	5	5	5	5	5	5	5	5	5	5	4	5	6	5	5	5	4
53	1	1	1	1	2	3	1	3	2	1	1	4	4	3	4	4	4	4	4	4	4	4	4	4	2	5	5	5	5	5	5	5	5	5	5	5	5	5	5	5	5	5	5	5	5	5	4	5	4
42	1	1	1	1	1	1	2	2	4	2	2	3	3	3	3	3	3	3	3	3	3	3	3	3	4	4	4	4	4	4	4	4	4	4	4	4	4	4	4	4	4	4	4	4	4	4	4	4	3
30	2	2	2	1	1	1	2	3	1	2	2	5	5	3	5	4	5	4	4	4	4	4	4	4	2	4	5	5	4	5	4	5	5	5	5	5	5	5	5	5	5	5	5	5	5	5	5	5	4
29	2	2	1	1	1	2	2	2	2	1	2	5	5	4	5	5	5	5	5	5	4	4	5	5	1	1	1	1	1	1	1	5	5	5	5	5	5	5	5	5	5	5	5	5	5	5	5	5	4
27	2	2	2	2	1	1	2	3	1	1	2	5	5	3	3	3	4	5	3	5	4	4	4	4	5	5	5	5	5	5	5	5	4	4	4	5	5	5	5	5	5	5	5	5	5	5	4	5	3
40	1	1	1	2	1	2	2	3	2	2	1	4	4	4	4	3	4	4	4	4	4	4	4	4	5	5	5	5	5	5	5	5	5	5	5	5	5	5	5	5	5	5	5	5	5	5	5	5	4
43	2	2	1	1	2	3	2	2	1	1	2	3	3	4	4	4	3	4	4	4	4	4	4	4	5	4	2	5	3	5	3	4	5	4	4	4	4	4	4	4	4	4	3	4	4	4	4	4	4
26	2	2	2	1	1	1	2	2	1	2	1	2	2	4	3	2	2	3	4	2	3	3	3	3	3	2	2	2	5	5	4	2	2	2	3	3	3	5	5	4	4	3	3	4	4	1	1	1	4
35	2	2	1	1	1	2	2	3	2	1	2	4	4	3	4	4	4	4	4	4	4	4	4	4	5	5	5	5	5	5	5	5	5	5	5	5	5	5	5	5	5	5	5	5	4	5	5	5	4
43	2	2	1	1	2	2	2	2	4	2	2	3	4	4	4	4	4	4	4	4	4	4	4	4	5	4	5	5	5	5	5	5	5	3	4	4	4	4	4	4	5	5	5	5	5	5	5	5	4
52	2	1	2	1	1	2	2	3	4	1	2	4	4	4	4	4	4	4	3	5	4	4	5	4	5	5	4	5	5	5	5	5	5	5	5	5	5	5	5	5	5	5	5	5	5	5	5	5	4
28	1	1	2	2	2	1	2	2	2	1	2	4	4	3	3	4	4	4	3	4	4	4	4	4	3	2	5	4	2	3	3	5	3	3	3	4	2	2	3	2	2	3	4	4	4	5	5	4	4
53	2	1	1	1	2	2	2	2	4	1	1	4	4	4	4	4	4	4	4	4	4	4	4	4	5	5	4	5	5	5	5	5	5	4	5	5	5	5	5	5	5	5	6	5	6	5	5	5	4
39	1	2	1	1	2	3	1	3	2	2	1	5	4	4	4	2	4	4	4	4	4	4	4	4	5	5	5	5	5	5	5	4	5	4	4	4	5	4	5	5	5	4	5	5	5	5	4	5	3
26	2	2	2	1	1	1	2	3	1	2	1	4	4	4	4	4	4	3	4	4	4	4	3	4	3	4	4	3	3	4	3	3	3	3	4	3	3	3	4	4	3	3	3	3	3	3	3	3	4
24	2	1	2	1	1	1	2	3	1	2	1	5	4	3	3	4	4	4	4	4	4	4	3	4	3	3	3	3	3	5	3	3	3	3	3	3	5	3	3	3	3	3	3	3	3	3	3	3	4
34	1	2	1	2	1	2	1	3	4	1	1	4	4	4	4	4	4	4	4	3	4	3	4	4	5	5	5	5	5	5	5	5	5	5	5	5	5	5	5	5	5	5	5	5	5	5	5	5	4
38	1	2	1	1	2	2	2	2	4	2	2	5	4	4	4	4	4	4	4	4	4	4	4	4	4	5	4	5	5	5	5	5	5	4	4	4	4	4	2	4	5	4	5	5	5	5	5	5	4
27	2	2	1	1	1	1	2	2	1	1	2	4	4	4	4	4	4	4	4	4	4	4	4	4	4	4	4	5	4	5	4	4	4	4	4	4	4	4	4	4	4	4	5	4	4	4	4	4	2
33	2	2	1	1	1	1	2	1	2	2	2	4	4	4	4	3	4	4	4	4	4	4	4	4	2	4	4	5	5	5	4	5	5	4	5	5	5	5	5	4	5	4	4	6	5	5	4	5	3
48	1	1	1	2	1	1	2	2	4	2	1	4	4	3	4	5	4	4	2	3	5	4	4	5	1	2	2	3	2	1	1	2	1	2	2	3	1	2	2	1	2	2	5	5	5	5	5	5	4
26	1	2	1	1	1	1	2	3	1	2	1	3	4	4	4	4	4	4	4	4	4	4	4	4	5	5	5	5	5	5	5	5	5	5	5	5	5	5	5	5	5	5	5	5	5	5	5	5	4
30	1	2	1	1	2	1	2	2	2	1	1	4	4	4	4	4	4	4	4	4	4	4	4	4	3	5	5	5	5	5	5	5	5	4	4	4	4	4	4	4	4	4	5	5	5	5	5	5	4
52	1	2	1	1	1	2	2	2	3	2	1	5	3	3	4	4	4	5	4	5	4	5	4	5	5	5	5	5	5	3	5	5	5	5	5	5	5	5	3	1	3	5	5	5	5	5	5	5	4
25	1	2	2	1	1	1	2	3	1	2	1	5	5	5	5	5	5	5	5	5	5	5	5	5	1	1	1	1	1	1	1	1	1	1	1	1	1	1	1	1	1	1	1	1	1	1	1	1	1
50	2	1	1	1	2	2	2	3	4	1	2	5	5	5	5	5	5	5	5	5	5	5	5	5	6	6	6	6	6	6	6	6	6	6	6	6	6	6	6	6	6	6	6	6	6	6	6	6	2
29	1	2	2	1	2	2	1	2	1	2	2	4	3	4	4	4	3	4	4	4	4	4	4	4	4	3	3	4	3	4	4	4	5	3	4	4	4	4	4	4	4	5	4	4	4	4	4	4	3
47	2	1	1	1	1	1	2	3	4	1	1	5	4	4	3	2	4	4	2	4	4	4	4	2	5	5	5	5	2	5	5	5	5	5	5	5	5	5	5	5	5	5	6	5	4	4	5	3	2
24	2	1	2	1	1	1	2	3	1	1	1	5	5	5	5	5	5	5	5	5	5	5	5	5	6	6	6	6	6	6	6	6	6	3	6	6	6	6	6	6	6	2	6	6	6	6	6	6	5
34	2	2	2	2	1	2	2	3	2	1	2	3	3	3	3	3	3	3	3	4	5	5	5	5	2	2	3	3	3	3	3	3	3	3	3	3	3	3	3	3	3	3	3	3	3	3	3	3	3
45	2	1	1	1	1	3	2	3	1	2	1	4	4	3	3	2	4	5	5	4	5	5	4	4	5	4	4	4	2	5	5	5	4	4	4	4	5	5	5	5	5	4	5	5	5	5	5	5	4
40	2	2	1	1	1	1	2	2	3	2	1	5	4	3	4	3	5	4	4	4	4	4	4	4	5	5	4	5	4	5	5	5	5	5	5	5	5	5	5	5	5	5	5	5	5	5	5	5	4
49	1	1	1	1	2	1	2	3	4	2	1	5	4	4	2	4	4	4	4	4	4	4	4	4	5	5	2	5	5	5	2	5	2	2	2	5	5	5	5	4	2	2	5	3	2	1	1	1	4
22	1	1	2	1	1	1	2	2	1	2	2	3	4	3	3	4	5	4	5	5	4	5	4	5	5	4	3	5	4	5	4	4	5	4	4	5	4	5	4	4	5	4	3	4	3	3	3	3	4
27	2	1	1	2	1	1	2	2	1	1	1	5	5	5	5	5	5	5	5	5	5	5	5	5	5	5	5	5	5	5	5	5	5	5	5	5	5	5	5	5	5	5	5	5	5	5	5	5	4
48	2	1	1	1	1	2	2	3	4	1	1	4	4	4	3	4	4	4	4	4	4	4	4	4	5	6	5	5	5	5	5	5	5	5	4	5	4	5	5	5	5	2	5	5	4	5	5	5	2
26	2	2	1	2	1	1	2	2	1	1	2	4	4	4	5	4	5	4	4	5	4	4	4	4	4	3	3	4	3	5	4	5	5	3	4	4	3	4	4	3	2	4	5	5	4	4	4	4	4
27	1	2	2	1	1	1	2	2	1	1	1	5	5	5	5	1	5	5	5	5	5	5	5	5	5	5	5	5	5	5	5	5	5	1	3	5	5	5	5	5	5	5	5	5	5	5	5	5	4
44	2	2	1	1	1	1	2	2	4	1	1	4	4	4	4	5	4	4	4	5	4	5	4	4	5	5	5	5	5	5	5	5	5	5	5	5	5	5	5	5	5	5	5	5	5	5	5	5	4
28	2	2	1	2	1	1	2	3	1	2	2	4	4	4	3	5	4	3	3	4	4	4	3	4	3	4	2	3	2	5	3	5	4	2	2	5	3	3	4	4	4	3	4	4	2	2	2	3	5
25	2	1	2	1	1	1	2	3	1	2	1	3	2	4	2	3	2	3	4	4	5	4	1	4	2	3	2	4	2	5	2	2	5	2	5	5	3	3	5	5	5	2	6	5	2	3	2	2	5
29	1	2	1	1	2	1	2	3	2	2	1	4	4	3	4	4	5	4	4	4	5	4	4	4	5	5	6	5	5	5	5	5	5	5	5	5	5	5	5	4	5	5	5	5	4	4	4	3	4
42	2	1	1	2	1	1	2	2	3	1	1	4	5	5	5	3	5	4	4	4	4	4	4	4	5	5	5	5	5	5	5	5	5	5	5	5	5	5	5	5	5	5	5	5	5	5	5	5	4
40	2	2	1	1	1	1	2	2	1	2	1	4	4	4	4	4	4	4	4	4	4	4	4	4	5	5	5	5	5	5	5	5	5	5	5	5	5	5	5	5	5	5	5	5	5	5	5	5	4
42	1	2	1	1	2	2	1	3	4	2	1	5	5	5	5	5	5	5	5	5	5	5	5	5	1	6	5	6	6	6	6	6	6	6	6	6	6	4	5	5	5	5	3	5	5	5	5	5	2
47	2	1	2	1	1	2	2	2	4	2	1	4	4	4	4	4	4	4	4	4	4	4	4	4	4	4	4	4	4	4	4	4	4	4	4	4	4	4	4	5	5	4	5	5	5	5	5	5	4
27	2	2	2	1	1	1	2	2	1	2	2	4	4	4	4	4	4	4	4	4	4	4	4	4	5	4	3	4	4	4	4	5	5	3	4	4	4	4	4	4	4	4	6	4	3	3	3	3	5
42	1	1	1	1	1	1	2	3	4	2	1	5	4	4	5	4	4	4	4	4	4	4	4	4	1	4	2	4	5	4	4	3	4	4	4	4	4	4	5	4	4	4	4	4	4	4	4	4	4
36	1	2	1	1	1	1	2	1	3	2	1	4	5	5	4	4	2	1	1	1	1	3	4	3	2	2	3	3	4	3	3	4	3	3	4	2	4	4	2	5	4	4	4	5	5	5	3	6	5
27	2	1	1	1	2	1	2	2	2	2	2	5	5	4	4	4	4	4	4	4	4	4	4	4	5	5	5	5	5	5	5	5	5	5	5	5	5	5	5	5	5	5	5	5	5	5	5	5	4
37	1	2	1	1	2	1	2	3	2	2	2	5	5	3	5	2	5	5	5	5	5	5	5	5	5	5	5	6	6	6	6	6	6	5	5	6	5	5	6	6	6	6	5	6	6	6	6	6	4
51	1	2	1	1	2	3	1	3	3	1	2	4	5	4	4	3	4	4	4	5	5	4	4	4	5	5	5	5	5	5	5	5	4	5	4	5	5	5	5	5	5	5	5	5	5	5	5	5	4
24	2	1	2	2	1	1	1	3	1	2	2	5	5	3	3	3	3	4	3	5	5	5	3	4	4	3	3	4	3	4	3	3	4	3	3	4	3	4	4	4	1	3	3	4	4	4	4	4	3
48	1	2	1	1	1	2	2	2	4	2	1	4	5	4	4	4	5	5	5	5	5	4	4	5	5	5	5	5	5	5	5	5	5	5	5	5	5	5	5	5	5	5	5	5	5	5	5	5	4
32	2	1	1	1	1	1	2	3	2	2	1	5	5	5	5	5	5	5	5	5	5	5	5	5	6	6	6	6	6	6	6	6	6	2	4	4	6	5	5	5	5	5	5	5	5	5	5	5	4
24	2	2	2	1	1	1	2	2	1	2	1	4	3	2	4	3	4	4	2	5	5	5	4	4	5	5	2	5	5	5	5	5	5	4	5	5	5	5	5	5	6	5	5	5	4	5	4	5	4
49	2	1	1	1	1	3	2	3	4	1	1	4	4	5	5	5	5	5	5	5	5	5	5	5	5	4	5	5	5	5	4	5	4	4	4	4	5	4	4	4	4	4	4	4	4	4	3	4	5
40	1	1	1	2	1	1	2	2	2	2	1	2	1	4	5	3	4	4	4	4	2	5	2	4	5	3	5	5	5	6	4	4	4	2	5	6	5	5	4	1	5	3	6	5	6	1	1	1	5
40	2	2	1	1	1	1	1	3	2	2	1	4	4	4	3	3	4	4	4	4	4	4	4	4	4	5	5	5	5	5	5	5	5	4	5	5	5	5	5	5	5	5	5	5	5	5	5	5	2
28	2	1	2	2	2	1	2	2	2	1	2	5	1	3	3	4	5	5	5	5	5	5	3	5	5	4	4	5	5	5	5	5	5	5	5	5	5	5	5	5	5	5	5	5	5	5	5	5	3
25	1	1	2	1	1	1	2	2	1	2	2	4	3	4	4	5	4	4	4	4	4	4	4	4	2	2	2	2	5	5	5	5	5	5	5	5	5	5	4	5	5	5	5	5	5	5	5	5	4
26	1	2	2	1	1	1	2	2	1	2	1	4	4	4	4	4	4	4	4	4	4	4	3	4	5	5	4	4	3	4	4	5	5	4	4	5	4	4	4	3	4	3	3	4	4	4	4	4	3
36	1	2	1	1	1	2	2	3	3	1	1	4	4	4	4	4	4	4	4	4	4	4	4	4	5	4	4	5	5	5	5	5	5	4	5	4	5	5	6	4	4	5	5	5	5	5	4	5	4
40	2	2	1	1	2	3	1	3	1	1	1	3	1	5	4	2	4	4	3	3	4	4	4	4	3	4	5	5	4	5	3	2	4	3	3	2	4	4	4	3	5	5	5	4	4	4	3	3	4
31	1	1	1	2	2	1	2	2	2	1	2	5	4	4	4	1	5	5	4	5	5	5	5	5	1	1	1	1	1	2	5	5	5	5	5	6	5	5	5	5	5	5	5	5	5	5	5	5	4
41	2	2	1	1	1	1	2	3	2	2	1	5	4	4	4	4	5	4	4	4	4	4	4	4	2	2	2	2	2	2	4	3	4	3	4	4	3	5	5	5	5	5	5	5	5	5	4	5	4
36	2	2	2	1	1	1	2	2	2	1	1	5	4	5	4	4	5	4	4	4	4	4	4	4	5	5	4	4	4	4	5	4	5	4	4	4	4	5	5	5	5	4	5	5	5	5	4	5	3
51	1	1	1	1	2	3	2	3	4	2	2	5	5	4	5	4	4	5	4	5	5	5	4	4	5	5	5	5	5	5	5	4	5	4	4	4	5	4	5	4	4	5	4	4	5	5	2	4	4
35	1	2	1	1	1	2	2	2	3	1	1	4	3	5	3	5	3	4	4	3	5	5	4	4	5	5	4	6	5	5	5	5	5	3	5	5	4	4	5	4	4	5	6	4	4	4	2	3	4
24	2	1	2	1	2	1	2	2	1	2	1	5	5	4	5	3	5	5	4	5	4	5	4	5	6	5	4	5	4	5	6	5	4	4	5	5	5	5	5	5	5	5	5	5	5	5	5	5	4
53	2	1	1	1	2	1	2	2	4	1	1	5	5	5	5	4	5	5	4	5	5	5	4	5	5	6	4	5	5	4	5	6	5	4	4	3	5	4	4	4	3	4	5	5	4	6	4	6	4
31	1	2	1	1	1	1	2	2	2	2	2	5	1	3	1	1	5	1	5	5	5	5	3	3	2	2	1	1	6	6	6	6	6	3	4	5	4	6	4	3	3	4	2	4	3	4	4	4	3
29	2	2	2	1	1	1	2	2	2	1	2	4	2	3	3	3	3	2	4	3	4	4	4	4	3	2	1	3	3	3	3	2	2	1	1	1	2	2	4	2	2	2	2	2	2	2	1	1	5
31	2	2	2	1	1	1	2	2	1	2	2	5	4	4	4	5	5	4	4	4	4	4	4	4	5	4	5	5	5	5	5	5	5	4	5	5	6	5	5	5	6	4	4	5	5	5	4	5	4
53	2	2	1	1	2	3	1	2	4	2	2	5	5	5	5	5	5	5	5	5	5	5	5	5	5	5	6	6	6	6	6	6	6	5	6	6	6	4	6	6	6	6	6	6	6	6	6	6	5
31	2	2	1	1	2	1	2	3	2	2	1	5	5	5	5	5	5	5	5	5	5	5	5	5	6	5	5	5	5	5	5	5	5	5	5	5	5	5	5	5	5	5	5	5	5	5	5	5	5
42	1	1	1	2	1	1	2	3	4	2	1	4	4	2	4	2	4	4	2	4	4	4	4	4	5	5	5	5	5	5	5	5	5	5	5	5	5	5	5	5	5	5	5	5	5	5	5	5	4
26	1	2	1	1	1	1	2	3	1	2	1	1	1	5	1	1	1	5	5	1	5	1	1	1	1	1	6	6	6	6	6	1	6	1	6	1	6	6	6	6	6	6	6	6	1	1	1	1	5
27	2	2	1	1	1	1	2	3	1	1	1	4	3	3	4	4	4	4	4	4	4	4	3	4	5	5	5	5	5	5	5	5	5	5	5	5	5	5	5	5	5	5	5	5	5	5	3	5	4
22	2	1	2	1	1	1	2	2	1	2	2	5	3	3	4	4	4	4	5	4	3	4	4	4	4	4	3	4	3	4	4	5	5	3	4	4	4	4	4	4	4	4	5	4	4	4	4	4	4
29	2	1	1	1	1	1	2	2	4	1	1	4	4	3	4	4	4	4	3	4	4	4	4	4	5	5	5	5	5	5	5	5	5	5	5	5	5	5	5	5	5	5	5	5	5	5	5	5	4
41	1	2	1	1	2	2	1	3	1	2	1	3	5	5	5	4	5	5	5	5	5	5	5	5	5	5	5	5	5	5	5	5	5	4	4	5	5	5	5	4	4	3	5	5	5	5	3	5	5
34	2	2	1	1	2	1	2	2	2	2	2	5	5	1	5	1	5	5	5	5	5	5	5	5	6	6	6	6	6	6	6	6	6	6	6	6	6	6	6	6	6	6	6	6	6	6	6	6	1
45	2	1	1	1	1	1	2	2	4	2	2	5	3	3	5	4	4	3	4	4	4	4	4	4	4	4	4	5	5	5	5	5	5	5	1	1	3	2	4	5	5	5	5	5	5	5	5	5	4
34	2	2	1	2	2	2	2	2	3	1	2	4	3	5	5	4	5	4	3	5	5	5	5	5	5	5	5	5	5	5	5	5	5	4	5	5	5	5	5	5	5	5	5	6	5	5	5	5	5
58	1	1	1	1	2	2	2	3	4	2	1	4	4	4	4	4	4	4	4	4	4	4	4	4	5	5	5	5	5	5	5	5	5	4	5	5	5	5	5	5	5	4	4	4	5	5	4	5	4
31	1	2	1	1	1	1	2	3	1	2	1	5	5	4	4	4	4	4	5	4	4	4	4	5	5	5	4	5	5	5	4	4	5	4	4	4	4	4	4	4	4	4	4	4	4	4	4	4	4
58	1	1	1	1	3	3	2	3	1	2	1	5	5	4	4	2	4	4	4	4	4	4	4	4	3	5	5	5	5	5	5	5	5	5	5	5	5	5	5	5	5	5	5	5	5	5	3	5	4
49	1	2	1	1	1	1	2	2	4	1	2	4	4	3	4	4	4	4	4	4	4	4	4	4	5	5	5	5	5	5	5	5	5	5	5	5	5	5	5	5	5	5	5	5	5	5	5	5	4
39	1	2	1	1	1	1	2	2	4	2	2	4	4	4	4	4	4	4	4	4	4	4	4	4	5	5	5	5	5	5	5	5	5	5	5	5	5	5	5	5	5	5	5	5	5	5	5	5	4
36	1	2	1	1	1	2	2	3	2	1	1	4	4	3	3	3	4	4	3	4	4	4	4	4	5	5	2	5	5	5	5	2	5	3	4	5	5	5	5	5	5	5	3	5	4	5	2	5	4
34	2	2	1	1	2	1	2	2	3	2	2	3	5	5	5	5	5	5	5	5	5	5	5	5	1	1	1	1	1	1	1	1	1	1	6	6	6	6	6	6	6	6	6	6	6	6	6	6	5
43	2	1	1	1	1	2	1	2	3	1	2	4	4	3	5	2	5	5	4	5	4	5	2	4	5	5	4	5	5	5	5	5	5	5	5	5	5	6	6	5	5	5	4	5	5	5	5	5	4
40	2	2	1	1	1	2	1	2	1	2	2	5	5	4	4	4	5	5	4	5	5	5	5	5	5	6	6	5	5	6	5	5	5	5	5	5	5	5	5	5	5	4	5	5	5	5	5	5	3
22	2	1	2	1	2	1	2	2	1	2	2	4	3	3	4	2	4	4	4	4	4	4	3	4	5	5	5	5	5	5	5	4	5	4	5	5	4	5	4	4	4	4	3	4	4	5	3	5	4
39	1	2	1	1	2	1	2	2	4	2	2	4	4	4	3	4	4	4	4	4	4	4	4	4	2	5	5	5	5	5	5	5	5	5	5	5	5	5	5	5	5	5	5	5	3	3	4	5	4
25	1	2	1	1	2	1	2	3	1	2	1	4	4	5	5	5	5	5	5	5	5	5	5	5	6	6	6	6	6	6	6	6	6	5	6	6	6	6	6	6	6	6	6	6	6	6	6	6	1
26	2	2	1	1	1	1	2	2	1	2	2	4	3	4	3	4	3	4	4	4	4	4	2	4	4	4	4	3	4	5	5	4	4	3	3	3	4	4	4	4	4	4	4	4	4	4	3	4	4
32	1	2	1	1	2	2	2	3	3	2	1	3	3	3	3	4	4	4	4	5	5	5	4	4	4	5	5	5	5	5	3	4	3	4	4	4	4	4	4	4	4	4	4	4	4	4	4	4	4
39	1	2	1	1	2	2	1	2	3	2	1	4	4	4	5	4	5	5	5	5	5	5	4	5	6	5	5	6	5	5	5	5	5	5	5	5	5	5	5	5	5	5	5	5	5	5	5	5	4
48	1	2	1	1	2	2	1	2	2	2	1	5	4	2	4	4	4	4	4	4	4	4	4	4	4	4	5	5	4	5	4	4	5	4	4	4	3	3	5	4	4	5	5	4	5	5	4	5	3
40	1	2	1	1	1	1	1	3	1	2	1	4	4	4	4	4	5	5	4	5	4	5	4	5	2	5	5	6	5	5	5	5	6	3	5	5	5	5	4	5	5	5	3	5	5	5	4	5	3
41	1	2	1	1	2	3	1	3	4	2	2	4	4	5	5	5	5	5	5	5	5	5	5	5	5	5	5	5	5	5	4	5	5	5	4	5	5	5	5	4	5	4	5	5	5	5	4	5	4
36	1	2	1	1	2	1	2	3	3	2	2	4	2	4	3	4	4	4	3	4	4	4	3	4	5	3	2	5	5	5	5	5	5	5	5	5	5	5	5	4	5	2	5	5	5	5	5	5	3
40	1	2	1	1	3	1	1	3	4	2	1	5	5	5	5	5	5	5	5	5	5	5	5	5	1	1	1	1	1	1	1	1	1	4	1	1	1	1	1	1	1	1	1	1	1	1	1	1	1
43	2	1	1	1	1	1	2	2	4	1	2	5	3	4	4	4	4	5	4	4	4	4	4	4	5	5	5	5	5	5	5	5	5	4	4	5	5	5	5	5	5	5	5	4	5	5	5	5	4
43	2	2	1	1	2	3	1	3	4	2	1	4	3	2	4	4	4	4	3	4	4	4	4	4	5	5	5	5	5	5	5	5	5	5	5	5	5	5	5	5	5	5	5	5	5	5	5	5	4
32	2	1	1	2	1	1	2	1	2	2	2	5	5	3	5	5	5	5	5	5	5	5	5	5	5	5	5	5	5	5	5	5	5	4	5	5	5	5	5	5	5	5	5	5	5	5	5	5	1
41	1	1	1	1	2	1	2	2	4	2	2	5	4	4	5	5	5	4	5	5	5	5	4	4	4	4	5	5	5	5	5	5	6	4	5	5	5	5	4	4	5	5	5	5	5	5	5	5	4
32	1	1	1	2	1	1	2	3	4	1	2	5	4	4	5	5	5	5	5	5	4	5	5	5	5	5	5	5	4	5	5	5	5	5	5	5	5	5	5	5	5	5	5	5	5	5	5	5	4
43	1	1	1	1	2	2	2	3	4	1	1	4	4	5	4	3	5	5	5	5	5	5	5	5	5	5	5	6	5	5	5	5	6	5	5	5	5	5	5	5	5	3	4	5	5	5	4	5	4
47	2	2	2	1	3	3	1	2	4	1	2	4	4	4	4	4	4	5	5	5	5	5	4	5	5	5	5	6	5	5	5	6	5	4	4	5	5	5	5	5	5	5	5	5	5	5	5	5	3
52	1	1	1	2	1	1	2	3	1	2	1	4	2	4	4	4	4	5	4	5	5	5	4	4	5	5	5	5	3	4	5	6	5	4	4	4	4	4	4	3	4	4	4	4	3	3	2	3	4
35	2	2	1	1	1	1	1	2	1	2	1	4	2	3	2	2	4	3	2	4	3	4	3	4	5	4	4	5	5	5	5	5	5	2	5	5	5	5	5	5	5	5	5	5	5	5	5	5	4
51	1	1	1	1	2	1	2	3	4	2	1	5	5	5	5	5	5	5	5	5	5	5	5	5	5	5	5	5	5	6	6	6	6	6	6	6	6	6	6	6	6	6	6	6	6	6	6	6	4
39	1	2	1	1	1	1	1	3	4	2	1	4	4	4	4	4	4	4	4	4	4	4	4	4	3	5	5	5	5	5	5	5	5	5	5	5	5	5	5	5	5	5	5	5	5	5	5	5	4
33	2	2	1	2	1	2	2	2	3	1	1	5	5	5	5	5	5	5	5	5	5	5	4	5	5	5	5	5	6	6	6	6	6	5	5	5	5	5	5	5	5	5	5	5	5	5	5	5	3
35	2	2	1	1	1	2	2	3	2	1	1	4	3	3	2	4	3	4	4	4	4	4	4	4	5	4	4	5	4	5	4	4	4	4	4	5	4	4	4	3	4	4	5	5	3	3	4	4	4
41	1	2	1	1	2	2	2	3	2	2	1	4	4	2	4	2	4	4	2	4	4	4	4	4	5	4	5	5	5	5	5	5	5	2	2	5	5	5	5	2	5	2	5	5	5	5	5	5	4
43	1	2	1	1	1	1	2	2	2	1	2	4	4	4	4	4	4	4	4	4	4	4	4	4	4	4	4	5	4	4	5	2	5	4	4	4	4	5	4	4	4	4	4	5	5	5	4	5	4
36	1	2	1	1	1	1	1	3	1	2	1	4	3	4	3	4	4	4	4	4	4	4	3	4	5	5	5	5	5	5	5	5	5	5	5	5	5	5	5	2	2	5	5	2	2	2	5	5	4
28	2	1	1	1	1	1	2	3	2	2	2	4	4	3	4	2	4	4	4	3	4	4	4	4	4	5	5	5	5	5	5	5	5	3	5	5	5	5	4	4	4	2	5	5	5	4	3	5	4
29	2	2	1	1	1	1	1	2	2	1	1	5	4	4	4	3	5	5	4	4	4	5	5	5	2	4	5	5	5	5	6	6	6	3	5	4	6	6	6	6	6	6	6	6	5	6	6	6	4
39	2	2	1	1	1	2	2	2	1	1	1	4	3	4	4	4	4	4	4	4	4	4	3	4	4	3	3	4	3	4	4	3	3	2	4	4	4	3	4	4	5	2	5	5	4	3	3	4	5
48	1	1	1	1	3	1	1	3	4	2	1	5	5	5	5	5	5	5	5	5	5	5	5	5	5	5	5	5	5	5	5	5	5	5	5	5	5	5	1	5	5	5	4	5	5	3	5	5	4
45	2	2	1	1	1	2	2	3	4	1	1	5	5	4	4	4	4	4	4	4	4	4	4	4	5	4	5	5	5	5	5	5	5	3	5	4	5	5	5	5	5	5	5	5	5	5	5	5	4
34	1	2	1	1	1	2	1	2	2	2	1	5	5	3	5	4	4	5	5	4	5	4	4	4	5	5	6	6	5	6	5	6	6	6	6	6	6	6	5	6	6	6	6	5	6	6	5	6	2
31	1	2	1	1	1	1	2	3	2	2	1	4	3	5	5	5	5	4	5	5	4	5	2	4	4	4	4	4	4	4	6	6	6	6	6	5	6	6	6	6	6	6	6	6	6	6	6	6	4
56	1	1	2	1	2	1	2	3	4	2	2	5	4	4	4	4	4	4	4	4	4	4	4	4	5	4	5	5	5	5	5	4	5	4	4	4	5	5	5	5	5	5	5	5	5	5	5	5	4
26	1	2	2	2	1	1	2	2	1	1	2	4	2	2	2	2	4	4	4	5	4	5	3	5	5	5	3	5	2	2	5	5	6	2	2	4	3	4	3	3	3	2	2	6	5	6	2	3	2
49	2	1	1	1	2	2	1	3	4	1	1	5	5	5	5	2	5	4	5	5	5	5	5	5	5	5	5	6	6	6	5	6	6	5	6	5	6	6	5	4	6	5	5	5	5	6	6	6	4
30	1	2	1	1	3	1	2	2	2	2	1	3	4	5	5	4	5	5	5	5	5	5	3	4	1	5	4	5	5	5	5	5	5	4	5	6	5	5	5	5	5	5	5	5	5	5	5	5	4
40	2	2	1	1	2	2	1	2	2	1	1	5	4	4	3	4	4	4	5	4	4	4	4	4	4	3	3	4	3	4	3	3	4	3	4	4	3	4	4	3	4	3	3	4	3	3	3	3	4
52	1	1	1	1	2	2	2	3	4	2	1	4	4	4	5	4	4	5	4	4	4	5	4	4	5	5	5	5	5	5	5	6	6	5	5	5	5	5	5	5	5	5	6	5	5	5	5	5	3
28	2	2	1	1	1	1	2	2	2	1	1	3	3	3	3	4	3	4	3	3	3	3	2	3	4	4	3	4	4	3	3	3	3	3	3	3	3	3	4	3	3	4	4	4	3	3	3	4	3
41	1	1	1	2	1	1	2	2	4	1	1	5	5	5	5	4	4	4	4	4	4	4	4	4	5	5	5	5	5	5	5	5	5	5	5	5	5	5	5	5	5	5	5	5	5	5	5	5	4
57	1	2	1	1	3	3	1	3	4	2	1	5	4	4	5	3	4	5	5	5	5	5	4	4	5	5	5	5	5	5	5	5	5	5	5	5	5	5	5	5	5	5	5	5	5	5	5	5	5
52	1	1	1	1	1	1	2	3	1	2	1	5	3	4	4	4	4	4	4	4	4	4	4	4	2	5	5	5	5	5	5	5	5	5	5	5	5	5	5	5	5	5	5	5	5	5	5	5	4
28	2	2	2	1	2	2	2	2	1	2	2	4	4	4	4	5	4	3	3	3	5	4	4	4	4	5	4	5	5	5	4	4	4	3	4	4	3	4	4	3	4	4	5	4	3	3	3	3	5
26	2	1	2	1	1	1	2	2	1	2	1	4	4	2	3	3	4	4	4	4	4	4	4	4	4	3	2	5	5	5	5	5	5	2	5	5	5	5	5	5	5	4	5	5	5	5	5	5	2
39	2	2	1	1	2	2	2	3	1	1	1	3	2	3	4	2	3	4	3	4	4	4	3	4	2	2	3	5	3	5	3	3	4	2	3	4	4	3	5	4	3	3	5	3	3	4	2	4	4
38	2	2	1	1	1	2	1	3	2	2	1	5	5	5	5	5	5	5	5	5	4	5	5	5	4	4	5	5	3	5	5	5	5	5	5	5	5	5	5	5	5	5	5	5	5	5	5	5	2
36	1	2	1	1	3	3	1	2	1	2	1	4	5	5	5	4	4	4	4	4	4	5	5	5	5	5	5	5	5	5	5	5	5	5	5	5	5	5	2	4	4	4	5	5	5	5	5	5	4
36	2	2	1	1	3	2	1	3	2	2	1	4	3	4	2	2	5	5	5	5	5	5	2	5	5	5	5	6	6	5	6	6	6	4	6	6	6	6	6	6	6	6	6	6	6	6	5	6	4
28	1	2	2	1	2	2	1	3	2	2	1	4	4	4	4	4	4	4	4	4	5	4	4	4	5	5	5	5	5	5	5	5	5	5	4	6	5	5	5	5	5	5	5	5	5	2	2	5	5
47	2	1	1	1	1	2	2	3	4	1	1	4	4	4	4	4	4	4	4	4	4	4	4	4	5	5	5	5	5	5	5	5	5	5	5	5	5	5	5	5	5	5	5	5	3	5	5	5	4
34	1	2	1	1	1	2	1	3	2	2	1	3	4	4	4	4	4	4	4	4	4	4	4	4	5	5	5	5	5	5	5	5	5	5	5	5	5	5	5	5	5	5	5	5	5	5	5	5	4
56	1	2	1	1	2	3	2	3	4	2	1	4	4	4	4	4	4	4	3	4	5	5	4	4	5	5	5	5	5	5	5	5	5	5	5	5	5	5	5	5	5	5	5	5	5	5	5	5	3
45	2	1	1	1	1	2	2	3	4	2	1	4	4	4	4	4	4	4	4	4	4	4	4	4	5	5	5	5	5	5	4	2	2	2	4	5	4	5	5	3	5	4	4	5	5	4	2	3	4
30	2	1	1	1	1	1	2	3	2	2	1	4	2	2	5	5	5	4	4	5	5	5	5	4	5	3	2	5	5	5	5	5	5	2	5	5	2	3	5	2	4	4	5	5	2	4	2	1	5
27	2	2	2	1	2	1	1	3	1	2	2	3	5	3	3	3	3	3	3	3	3	4	3	4	4	4	4	4	4	4	4	4	4	4	4	4	4	4	4	4	4	4	4	4	4	4	4	4	4
38	1	1	1	2	1	1	2	2	2	2	1	4	4	3	4	3	4	4	4	4	4	4	4	4	5	5	5	5	2	5	5	5	5	4	5	5	5	5	5	5	5	5	4	5	5	5	4	5	4
35	1	2	2	1	1	2	2	2	2	2	1	3	3	4	2	2	2	4	4	3	3	4	2	4	2	4	3	2	3	2	4	3	4	2	2	4	3	3	4	2	2	3	3	3	3	2	3	3	2
41	1	2	1	1	2	1	1	3	1	2	2	4	4	3	4	3	4	4	4	3	4	4	4	4	4	4	5	4	5	5	4	5	5	3	4	4	4	5	5	4	4	5	4	5	5	4	2	4	4
24	2	1	2	1	1	1	2	2	1	2	1	4	2	2	3	4	4	4	4	4	4	4	2	4	5	3	4	5	3	5	4	2	4	4	4	4	4	4	3	2	2	2	5	4	2	2	2	3	4
27	2	2	2	1	2	1	2	2	1	1	2	4	4	4	4	4	4	4	4	4	4	4	4	4	3	3	4	4	4	4	4	5	5	2	4	4	3	4	4	4	4	2	4	4	4	4	4	4	4
35	2	2	1	1	1	1	2	2	3	2	1	4	4	5	5	3	5	5	5	5	5	5	5	5	4	5	5	6	5	1	5	5	5	5	5	5	5	5	5	5	5	5	5	5	5	5	5	5	4
43	2	2	2	1	2	1	2	2	2	2	1	4	3	3	3	3	4	3	4	4	4	3	3	3	3	3	3	3	3	3	3	3	5	3	3	3	3	3	5	3	3	3	4	4	3	3	3	4	4
32	2	1	2	1	1	1	1	2	2	2	1	4	4	4	4	4	4	4	4	4	4	4	4	4	5	5	4	4	4	4	4	4	4	4	4	4	4	4	4	4	4	4	4	4	4	4	4	4	4
43	2	1	1	1	1	2	2	2	4	1	2	5	5	5	5	5	5	5	5	5	5	5	5	5	5	6	6	6	5	6	5	6	6	5	5	5	6	5	5	6	6	5	6	6	6	6	6	6	4
28	2	2	1	1	1	1	2	2	2	2	2	4	4	4	3	3	4	4	4	4	4	4	4	4	4	4	4	5	4	5	5	6	5	4	4	5	5	4	5	4	5	5	5	5	4	4	5	5	4
34	1	2	1	1	2	2	1	3	1	2	2	4	4	4	4	4	4	4	4	4	4	4	4	4	5	5	5	5	5	5	5	6	6	5	5	5	6	6	5	5	5	5	5	5	5	5	5	5	4
51	1	1	1	1	2	1	1	2	2	2	1	4	4	5	4	5	4	4	4	5	4	5	4	4	5	5	4	5	5	5	5	4	5	4	4	4	4	5	4	4	4	5	4	4	4	4	4	4	4
30	1	2	1	1	3	1	1	3	2	2	1	5	3	3	4	4	4	4	4	4	4	4	4	4	5	5	5	5	4	5	4	4	5	4	4	4	4	5	5	5	5	5	5	4	2	4	4	5	3
45	2	2	1	1	2	3	2	2	4	1	2	3	3	4	2	2	4	4	4	4	4	4	3	4	4	4	4	4	4	4	4	4	3	4	4	4	4	4	4	4	4	4	3	4	4	4	4	4	4
41	2	2	1	1	2	3	1	3	1	1	1	4	4	4	4	4	4	4	4	4	4	4	4	4	3	3	3	5	4	5	4	5	4	3	4	3	3	3	4	4	4	4	4	4	5	5	5	4	4
45	1	2	1	1	1	3	1	3	4	2	1	4	4	4	4	4	4	4	4	4	4	4	4	4	2	2	2	2	2	2	2	5	5	5	5	5	5	5	5	5	5	5	5	5	5	5	5	5	4
32	2	1	2	2	1	1	2	2	1	1	2	4	4	4	4	4	4	4	4	4	4	4	4	4	5	5	5	5	5	5	5	5	5	5	5	5	5	5	5	5	5	5	5	5	5	5	5	5	2
51	1	1	1	1	2	1	2	3	4	2	2	3	3	3	3	3	3	3	3	3	3	4	3	4	4	3	3	3	3	5	5	5	2	3	3	4	4	4	4	4	4	4	4	4	4	4	4	4	3
53	2	1	1	1	1	1	2	3	4	2	2	5	4	3	4	3	4	4	4	4	4	4	4	5	5	5	5	5	2	4	4	3	1	2	4	3	3	4	4	2	3	3	4	3	4	4	3	6	5
37	2	1	1	1	1	1	2	3	2	2	1	4	4	5	5	5	5	5	5	5	5	5	5	5	5	4	4	5	5	5	5	3	5	1	1	4	2	2	4	2	2	4	4	4	4	2	2	2	4
37	2	2	1	1	1	2	2	3	3	1	1	4	3	3	4	4	4	4	4	4	4	4	4	4	5	5	5	5	5	5	5	4	5	5	4	5	5	5	5	4	4	4	4	4	4	4	4	4	4
29	2	2	1	1	1	1	2	3	2	1	1	4	4	4	4	4	3	4	4	3	4	4	4	4	5	5	5	5	5	5	2	3	2	5	5	5	5	5	5	5	5	5	5	5	5	5	5	5	4
25	2	1	2	1	2	1	2	2	1	2	1	5	5	2	5	4	4	4	4	4	5	4	5	5	5	5	5	5	5	5	5	3	5	3	5	5	5	5	5	5	5	5	5	5	5	5	5	5	4
35	2	2	1	1	1	2	2	3	1	1	1	4	4	4	4	4	4	4	4	4	4	4	4	4	5	3	3	3	5	4	3	4	4	2	4	4	3	4	4	3	3	4	4	4	4	4	4	4	4
50	2	1	1	1	1	3	2	3	4	2	1	4	4	4	3	3	3	3	4	3	4	4	3	4	2	3	2	2	3	3	3	2	3	2	3	3	2	2	2	2	2	2	2	2	2	3	3	3	5
27	2	1	1	2	1	1	2	2	1	2	2	4	4	4	4	4	4	4	4	4	4	4	4	4	5	5	5	5	5	5	5	5	5	2	5	5	5	5	5	4	5	5	5	5	5	5	5	5	3
24	2	2	2	1	2	1	1	3	1	2	1	5	4	5	5	5	5	4	4	5	4	5	4	4	4	4	4	4	3	4	4	3	4	2	4	3	3	2	3	2	2	2	4	4	3	3	3	4	5
48	2	1	1	1	1	2	2	3	4	1	1	5	5	5	5	4	5	5	4	5	4	5	5	4	5	6	5	6	5	6	5	6	5	6	5	6	5	6	5	5	6	5	5	6	6	5	5	5	4
46	1	1	1	1	2	2	2	2	4	2	1	5	5	5	5	5	5	5	5	5	5	5	5	5	5	5	5	5	5	5	5	5	5	3	5	5	5	5	5	5	5	5	5	5	5	5	5	5	4
35	2	2	1	1	1	1	1	3	1	2	1	4	4	2	4	2	4	4	4	4	4	4	4	4	4	2	3	3	2	2	3	3	2	2	4	4	4	4	5	2	3	2	3	3	3	2	1	4	3
39	1	2	1	1	2	3	1	2	4	2	1	2	3	4	4	4	4	4	4	4	4	4	4	4	5	5	5	5	5	5	5	4	5	2	4	4	5	4	5	5	4	5	5	5	5	4	3	4	4
26	2	2	2	1	1	1	2	2	2	2	1	4	4	3	4	3	5	4	5	5	5	5	5	5	3	3	4	5	4	5	4	5	5	3	4	5	5	4	5	5	5	4	5	5	5	5	4	5	3
28	1	2	2	1	1	2	2	2	1	2	2	4	4	3	4	4	4	4	5	4	4	4	3	3	4	2	4	4	4	5	2	2	5	3	3	5	2	3	5	2	3	2	3	3	2	2	2	2	5
33	1	2	1	1	1	2	2	3	2	2	1	3	4	5	5	5	5	5	5	4	5	5	3	4	4	2	3	3	3	2	3	2	5	3	3	2	3	1	2	3	3	3	3	3	3	3	3	3	4
48	1	1	1	1	1	2	2	3	2	2	1	4	4	4	3	4	4	4	4	4	4	4	4	4	5	5	4	5	5	4	4	4	4	4	4	4	4	4	3	3	3	4	3	5	4	4	4	4	4
29	2	2	1	1	1	2	2	3	1	1	1	5	2	3	4	4	4	4	4	3	3	3	3	4	4	4	4	4	4	4	4	4	4	3	3	3	3	3	3	3	4	4	4	4	4	3	3	3	4
41	2	2	2	1	2	2	1	3	2	2	1	4	4	3	4	2	4	5	5	5	5	5	5	5	6	6	6	6	6	6	5	5	6	4	5	5	4	4	4	4	5	4	4	4	5	5	4	6	4
45	1	2	1	1	2	2	2	2	2	2	2	3	4	4	4	3	4	4	3	4	4	4	4	4	5	4	4	5	5	5	5	5	5	4	4	5	5	5	5	5	5	4	5	5	5	5	5	5	4
25	2	1	2	1	1	1	2	3	1	2	1	4	2	4	2	2	2	2	4	3	3	4	3	4	4	2	2	5	3	4	2	2	2	2	2	3	2	2	2	2	2	1	4	3	2	2	2	2	4
36	1	2	1	1	2	1	2	3	3	2	1	4	4	4	4	4	4	4	4	4	4	4	4	4	5	5	5	5	5	5	5	5	5	4	5	5	5	5	5	5	5	5	5	5	5	5	4	5	4
39	1	2	1	1	1	1	2	3	2	2	1	4	4	3	4	4	4	4	4	3	4	4	4	4	5	5	5	5	5	5	5	5	5	4	5	5	5	5	5	5	5	5	5	5	5	5	5	5	3
38	2	1	1	1	2	1	2	2	2	2	2	4	4	4	4	4	4	4	4	4	4	4	4	4	5	5	5	5	5	5	5	5	5	5	5	5	5	5	5	5	5	5	5	5	5	5	5	5	4
31	1	1	1	1	2	1	1	3	2	2	1	5	5	5	5	5	5	5	5	5	5	5	5	5	5	5	5	5	5	5	5	5	5	5	5	5	5	5	5	5	5	5	5	5	5	5	5	5	3
47	2	1	1	1	1	1	2	3	4	1	1	5	5	4	5	4	5	5	4	5	5	5	5	5	4	4	6	6	5	6	4	6	5	5	5	5	5	5	5	5	5	4	6	5	5	5	5	5	2
25	2	1	2	1	1	1	2	2	1	2	1	4	4	4	4	4	4	4	4	4	4	4	4	4	5	5	5	5	5	5	5	5	5	3	4	5	5	5	5	5	4	4	5	5	5	5	5	5	4
25	2	1	1	1	2	1	2	2	1	2	1	4	4	2	4	4	3	4	3	3	4	4	3	4	5	5	4	5	5	5	5	5	5	2	5	2	5	5	5	5	5	5	5	5	5	5	5	5	4
30	2	2	1	1	1	1	2	2	1	1	1	4	4	3	3	4	4	4	4	4	4	4	4	4	3	3	5	5	3	5	3	5	5	3	3	5	3	5	5	5	5	3	5	5	3	3	3	5	4
36	1	2	1	1	2	2	1	2	3	2	1	4	4	4	4	4	4	4	4	4	4	4	4	4	2	2	2	2	2	2	2	2	5	5	5	5	5	5	5	5	5	5	5	5	5	5	5	5	4
52	1	2	1	1	2	1	2	3	1	2	1	5	5	4	5	3	4	5	4	4	4	4	4	4	5	4	4	5	5	5	4	5	5	5	5	5	5	4	5	2	5	5	4	5	3	4	4	5	3
46	1	2	1	1	3	3	2	2	1	1	1	5	5	4	4	4	4	4	4	4	4	4	4	4	5	5	5	5	5	5	5	5	5	5	5	5	5	5	5	5	5	5	5	5	5	5	5	5	4
32	1	2	1	1	2	1	1	3	1	2	2	5	5	5	5	5	5	5	5	5	5	5	5	5	6	6	6	6	6	6	6	6	6	6	6	6	6	6	6	6	6	6	6	6	6	6	6	6	4
44	1	2	1	2	2	1	2	3	4	2	1	4	3	4	4	4	4	4	4	4	4	4	4	4	5	5	2	5	5	5	5	5	5	2	4	5	5	5	5	2	4	3	3	5	4	4	3	4	5
49	1	2	1	1	2	3	2	3	4	2	1	5	1	2	2	5	1	5	5	5	5	4	3	2	5	5	6	5	5	5	5	5	5	6	6	6	5	5	5	5	5	5	5	5	4	4	3	1	4
26	2	1	2	1	1	1	2	2	2	2	2	5	2	4	2	2	4	3	5	4	4	4	3	4	4	2	2	5	3	5	3	3	5	2	4	4	4	3	4	4	3	3	4	5	4	4	3	4	5
39	1	2	1	1	1	1	1	3	4	2	1	4	5	5	5	5	5	5	5	5	5	5	5	5	1	1	5	5	4	5	4	4	5	5	5	5	5	5	5	5	5	5	5	5	5	5	5	5	4
42	2	2	2	1	2	2	2	2	4	2	1	4	4	4	4	4	4	4	4	4	4	4	4	4	5	5	2	5	5	5	4	5	5	4	5	5	4	5	5	4	5	4	5	5	5	4	5	5	4
28	1	2	1	1	1	1	2	3	1	2	1	3	4	4	4	4	4	4	4	3	5	5	2	4	1	1	5	5	3	6	5	5	5	5	5	5	5	5	5	5	5	5	5	5	5	5	5	5	4
50	2	2	1	1	2	2	2	3	4	1	1	5	5	5	5	4	5	4	4	5	5	5	4	5	5	5	4	4	5	5	5	5	5	2	4	5	5	5	5	3	5	2	5	5	4	5	2	2	3
34	1	1	1	1	1	1	1	2	3	2	1	4	4	3	4	1	4	4	4	4	4	4	4	4	5	5	5	5	5	5	5	5	5	5	5	5	5	5	5	5	5	4	4	5	5	5	5	5	4
34	2	2	1	1	1	2	2	2	2	1	2	4	4	3	3	3	4	4	5	5	5	5	4	5	4	3	3	3	4	4	4	4	4	3	4	4	4	4	4	4	4	4	5	5	5	5	5	5	3
31	1	2	1	1	2	1	1	2	1	2	1	4	4	2	4	3	4	4	4	5	4	4	4	4	5	5	5	5	5	5	5	5	5	5	5	5	5	5	5	5	5	5	5	5	5	5	5	3	4
36	2	1	1	1	1	1	1	1	1	2	1	4	4	4	4	4	4	4	4	4	4	4	4	4	4	4	3	2	2	2	2	3	3	3	3	3	3	3	4	4	4	4	3	3	4	4	3	4	2
58	1	2	1	1	1	1	2	2	4	2	1	5	4	2	4	2	5	5	5	4	4	5	4	5	5	5	5	5	5	5	5	4	1	5	1	5	5	1	5	5	1	3	3	5	3	5	1	1	3
30	1	2	1	1	2	1	2	3	2	2	1	4	4	4	4	4	4	4	4	4	4	4	4	4	4	4	3	5	5	5	5	4	5	3	4	3	4	5	5	3	4	4	5	5	5	4	3	4	4
28	1	2	1	1	1	1	2	3	1	2	1	4	4	4	4	4	4	4	4	4	4	4	3	4	4	3	5	5	5	5	4	5	5	3	4	4	4	6	5	4	4	5	5	5	4	4	3	3	4
26	2	1	1	1	1	1	2	3	1	2	1	4	4	4	4	3	4	4	3	4	4	4	4	4	5	4	3	4	4	4	4	4	4	3	4	4	4	4	4	4	4	4	4	4	4	4	5	4	3
35	2	2	1	1	2	2	2	3	3	2	2	5	5	5	5	3	5	4	5	5	5	5	5	5	6	5	4	6	5	3	5	1	5	5	5	5	6	5	5	5	5	5	4	5	5	5	4	5	4
30	2	2	1	1	1	1	2	3	2	2	2	3	4	3	4	2	4	4	3	4	4	4	4	4	6	5	4	5	5	5	4	5	5	4	5	5	5	5	5	5	5	4	4	5	4	4	4	5	4
40	1	2	1	1	2	2	2	3	4	2	1	4	1	4	5	3	5	5	5	5	5	5	1	5	5	5	5	5	5	6	5	3	5	2	1	5	5	6	6	6	5	5	5	6	1	2	1	3	3
45	1	1	1	2	1	1	2	2	4	2	1	5	5	5	5	5	5	5	5	5	5	5	5	5	6	5	6	6	6	6	6	6	6	6	6	6	6	6	6	6	6	6	6	6	6	6	6	6	5
29	1	2	1	1	1	1	2	3	1	2	2	4	3	4	4	4	3	4	4	4	4	4	3	4	5	5	4	4	4	6	6	5	5	4	6	5	5	4	5	5	5	5	4	5	5	4	4	4	4
39	1	2	1	2	2	1	2	3	4	2	1	4	5	4	4	4	4	4	3	4	4	4	4	4	5	4	4	4	4	4	4	5	5	3	4	4	5	4	5	4	5	4	4	4	5	5	5	5	3
40	1	2	1	1	2	2	2	3	4	2	1	5	3	5	5	5	3	3	3	3	5	2	1	3	5	4	1	4	5	5	4	1	4	1	2	4	1	4	4	1	4	1	2	2	1	1	2	2	5
26	1	2	2	1	1	1	2	2	1	2	1	3	5	4	4	5	3	5	5	5	5	5	4	4	3	1	2	1	5	5	5	6	6	6	5	5	5	5	6	5	5	5	5	5	2	2	2	3	3
23	2	1	1	1	2	1	2	2	1	2	2	4	3	3	4	4	4	4	4	4	4	4	4	4	4	3	3	5	5	5	5	5	5	4	4	4	4	4	4	4	4	4	4	4	4	4	4	4	4
39	2	2	1	1	2	3	2	2	3	1	1	4	4	3	4	3	4	4	4	4	4	4	4	4	4	5	5	5	5	5	5	5	5	5	5	5	5	5	5	5	5	5	5	5	5	5	5	5	4
25	2	1	2	1	1	1	2	3	1	1	1	4	3	2	4	4	4	4	3	3	3	4	3	4	4	4	4	4	2	4	4	4	5	4	3	4	4	4	4	4	4	4	5	5	4	4	4	4	4
26	2	1	2	1	1	1	1	2	1	2	1	4	4	4	3	4	3	4	4	3	4	4	4	4	5	5	4	5	5	5	5	5	5	3	4	4	4	5	4	5	4	5	5	5	5	4	5	4	4
47	2	1	2	1	1	1	2	2	4	1	2	5	4	4	5	5	5	5	5	5	4	5	4	4	5	5	5	5	5	5	5	5	5	5	5	5	5	5	5	5	5	5	5	5	5	5	5	5	4
46	2	1	2	1	1	1	2	2	4	2	1	4	4	2	4	4	4	4	4	4	4	4	4	4	5	5	5	5	5	5	5	5	5	2	5	5	5	5	5	5	5	5	5	5	5	5	4	5	4
29	1	1	1	1	2	1	2	3	1	2	2	4	3	4	3	4	5	4	5	5	5	5	4	5	5	5	5	5	5	5	5	5	5	4	5	5	5	5	5	5	5	5	6	5	3	5	3	5	4
35	2	2	1	1	2	2	1	2	1	2	1	4	4	5	5	4	4	5	5	5	5	5	5	5	5	4	4	5	4	5	5	6	5	4	5	5	6	6	5	4	5	4	5	6	5	6	6	6	3
35	2	2	1	1	2	2	2	2	2	1	1	4	4	5	5	4	5	4	5	5	4	4	4	4	4	3	4	5	5	5	2	5	2	2	3	4	3	3	3	2	3	3	5	5	3	3	4	3	4
23	2	1	2	1	1	1	2	2	1	2	2	4	4	4	4	4	4	4	4	4	4	4	4	4	5	5	5	5	3	5	5	5	5	5	5	5	5	5	5	5	5	5	5	5	5	5	5	5	4
46	1	2	1	1	2	2	2	3	2	2	1	4	4	4	4	2	4	3	4	4	4	4	4	4	5	5	2	5	5	5	5	5	5	3	3	4	5	5	5	5	5	5	3	3	3	3	4	3	4
28	1	1	1	1	1	1	2	2	2	2	1	4	4	3	3	4	4	3	3	3	4	4	4	4	4	2	4	4	3	4	3	4	4	4	4	4	4	4	4	4	4	4	4	4	4	4	4	4	4
38	1	2	2	1	1	2	2	2	3	2	1	3	3	4	4	4	5	4	4	4	4	4	4	4	4	5	5	6	4	4	4	5	5	4	4	4	4	5	5	5	6	4	4	4	4	4	4	4	4
46	2	2	2	1	2	2	2	3	4	2	1	4	4	4	4	4	4	4	4	4	4	4	4	4	4	4	2	4	4	5	5	5	5	4	5	5	5	5	5	5	5	5	5	5	5	5	4	5	4
32	2	2	1	1	1	2	2	3	3	2	1	5	5	5	5	5	3	4	4	4	4	4	4	4	5	5	5	5	5	5	5	4	4	4	4	4	4	5	5	5	5	5	5	5	5	5	5	5	4
37	2	2	1	1	1	2	2	3	3	1	1	3	2	4	4	3	3	3	4	2	3	3	2	2	3	2	3	3	3	5	2	4	3	3	3	3	3	3	4	3	4	3	5	3	3	3	3	3	3
38	1	1	1	2	1	1	2	2	4	2	2	5	4	4	4	4	4	4	4	4	4	4	4	4	5	5	5	5	5	5	5	5	5	5	5	5	5	5	5	5	5	5	5	5	5	5	5	5	3
35	2	2	1	1	1	2	2	2	3	1	2	4	4	4	4	3	4	4	4	4	4	4	4	4	5	4	5	5	5	5	5	5	5	5	5	5	5	5	5	5	5	5	5	5	5	5	5	5	4
35	1	2	1	1	2	2	2	2	2	2	1	5	5	4	5	4	5	4	5	5	5	5	5	5	5	5	6	6	6	5	5	6	6	5	6	6	6	6	5	6	6	6	6	6	6	6	6	6	5
36	1	1	1	1	1	1	2	3	3	2	1	5	1	1	1	4	4	3	4	4	4	4	3	4	4	5	5	5	5	5	5	2	5	2	4	5	3	5	5	4	5	5	5	4	5	4	4	3	4
36	1	2	1	1	1	1	2	3	1	2	1	5	5	3	5	2	5	5	5	5	5	5	5	5	6	6	5	6	6	6	6	6	6	5	6	6	6	6	6	6	6	6	6	6	6	6	6	6	3
47	2	2	1	1	2	3	2	3	4	1	2	4	4	4	4	4	4	4	4	4	4	4	4	4	3	3	5	5	5	5	3	3	3	3	3	5	5	3	5	3	3	3	5	5	4	4	4	3	4
29	2	2	1	1	2	2	2	2	2	2	1	4	4	3	4	4	4	4	4	4	4	4	4	4	5	5	4	5	2	5	5	5	5	2	2	5	4	5	5	4	5	4	5	5	5	5	5	5	4
36	1	2	1	1	1	1	2	3	3	2	1	3	3	3	3	3	3	3	3	3	3	3	3	3	2	3	2	2	2	2	2	2	2	2	2	2	2	2	3	2	2	2	2	2	2	2	2	2	4
43	1	2	1	1	2	1	1	3	3	2	1	5	5	5	5	5	5	5	5	5	5	5	5	5	6	6	6	6	6	6	6	6	6	6	6	6	6	6	6	6	6	6	6	6	6	6	6	6	4
39	1	2	1	1	2	2	1	2	3	1	1	4	4	4	4	4	4	4	4	4	4	4	4	4	5	5	5	5	5	5	5	5	5	4	4	5	4	4	4	5	4	4	4	4	4	5	4	4	4
33	1	2	1	1	1	1	2	3	2	1	1	4	4	4	4	4	4	4	4	4	4	4	4	4	5	5	5	5	5	5	5	5	5	5	5	5	4	5	5	5	5	5	5	5	5	5	5	5	4
45	1	1	2	1	1	1	2	2	1	2	1	5	5	5	4	4	4	5	4	4	5	5	4	4	5	5	5	5	5	5	5	5	5	5	5	5	5	5	5	5	5	4	6	5	5	5	5	5	3
32	1	2	1	1	1	2	2	3	1	1	1	5	3	3	4	2	3	4	4	4	4	5	4	4	5	3	4	3	1	5	4	5	3	2	5	2	3	3	3	4	3	3	3	1	5	4	4	4	4
46	2	1	1	1	1	1	2	2	4	2	1	4	4	3	5	4	5	5	3	5	5	5	5	5	5	5	5	5	5	5	5	5	5	5	5	5	5	5	5	5	6	5	5	5	5	6	5	6	4
43	1	2	1	1	2	3	1	3	4	2	2	5	4	5	5	5	5	5	5	5	5	5	4	5	5	5	5	5	5	5	4	5	4	2	5	5	2	5	4	4	5	5	4	5	5	4	5	5	2
40	2	2	1	1	1	2	2	2	2	2	2	4	4	4	3	3	4	4	4	4	4	4	4	4	3	2	2	4	4	2	2	2	5	2	2	3	2	3	2	2	5	2	5	4	3	2	2	4	4
29	2	2	2	1	1	1	2	2	2	2	2	4	3	2	2	2	4	4	2	4	4	4	4	4	5	5	2	5	2	2	3	2	4	2	2	4	4	2	5	5	5	2	2	4	5	5	3	5	4
26	2	2	2	1	1	1	2	3	1	1	1	4	3	5	4	4	4	4	4	3	4	4	3	4	5	4	4	5	5	5	5	5	4	2	4	5	4	5	5	3	2	3	3	5	4	4	2	3	5
40	2	2	1	1	1	2	2	2	2	1	2	4	4	4	4	4	4	3	4	4	3	4	3	4	3	3	3	3	3	3	3	3	3	3	3	3	3	3	3	3	3	3	3	3	3	3	3	3	4
40	2	2	1	1	1	3	1	3	1	2	1	5	3	2	2	2	5	4	5	4	5	5	4	4	5	5	5	5	6	5	5	5	6	4	5	5	5	5	5	5	5	5	6	1	5	5	3	6	4
34	1	2	1	1	1	1	2	3	3	2	1	5	4	5	5	5	4	4	4	4	4	4	4	4	2	3	3	5	5	5	5	5	5	5	5	5	5	5	5	5	5	5	5	5	5	5	5	5	4
35	2	2	1	2	2	1	1	2	2	1	1	4	3	3	3	3	3	3	3	3	3	3	3	4	4	5	2	4	4	4	4	4	4	3	4	4	5	4	4	3	4	3	3	3	3	4	4	3	3
27	2	2	1	1	1	1	2	3	1	2	2	4	4	4	4	3	3	4	4	4	4	4	4	4	4	3	2	4	3	5	4	3	5	2	2	3	5	5	4	4	4	4	5	5	5	4	2	3	4
30	2	2	1	1	2	2	1	2	2	2	1	3	3	4	4	4	4	4	4	4	4	4	4	4	5	4	2	5	4	4	4	4	5	3	3	3	4	4	5	5	4	3	5	4	4	4	3	4	2
43	1	1	1	2	1	1	2	2	1	2	1	4	4	5	5	5	5	5	5	5	5	5	5	5	1	5	1	1	1	1	1	1	1	5	1	1	1	1	1	1	1	5	5	1	5	1	1	1	1
35	1	1	1	1	1	1	2	2	1	2	1	4	4	5	5	5	5	5	5	5	5	5	5	5	5	5	5	5	4	6	5	5	5	4	5	5	5	5	6	6	6	6	5	5	5	5	5	5	4
30	1	2	1	1	1	1	2	3	1	2	2	4	2	3	2	3	2	4	4	4	5	4	4	4	5	5	3	5	5	6	5	4	4	4	4	5	5	5	5	4	5	5	5	5	5	4	4	4	4
47	2	1	1	1	1	1	2	2	4	2	2	4	4	2	2	2	4	4	3	4	4	4	4	4	5	5	2	5	5	5	5	5	5	2	5	5	5	5	5	5	5	5	5	5	5	5	5	5	4
39	1	1	1	1	1	1	2	3	3	2	1	4	4	2	4	4	4	4	4	4	4	4	2	3	5	5	5	5	5	5	5	5	5	2	5	5	5	5	5	5	5	5	4	5	2	2	2	2	2
28	1	2	2	1	2	1	1	2	2	2	2	5	5	5	5	3	5	5	5	5	5	5	5	5	6	6	6	6	6	6	6	6	6	6	6	6	6	6	6	6	6	6	6	6	6	6	6	6	3
33	1	1	1	2	2	3	2	1	4	2	2	5	5	4	4	3	4	4	4	4	4	4	4	4	5	5	5	5	5	5	5	5	5	5	5	5	5	5	5	5	5	5	5	5	5	5	5	5	3
34	1	2	2	1	2	1	1	3	1	2	1	5	5	5	5	5	5	5	5	5	5	5	5	5	6	6	6	6	5	5	5	5	6	5	5	5	5	6	6	5	5	5	6	5	5	5	5	5	4
44	2	2	1	1	2	3	2	3	3	2	1	5	4	4	4	3	4	4	4	4	4	4	4	4	5	5	3	5	3	5	5	5	5	5	5	5	5	5	5	5	5	4	5	5	5	5	5	5	3
46	1	1	1	1	1	1	1	3	4	2	1	5	5	4	5	4	5	5	5	5	5	5	5	5	1	1	1	1	1	1	1	1	1	1	1	1	1	1	1	1	1	1	1	1	1	1	1	1	1
59	2	1	1	1	2	3	1	3	4	1	2	4	4	4	4	4	4	4	3	4	5	5	4	4	5	4	5	5	5	5	5	5	5	5	5	5	5	5	5	5	4	5	5	6	5	5	5	5	4
28	1	1	2	1	1	1	2	2	1	2	1	4	4	4	4	2	4	4	4	4	4	4	4	4	5	5	5	5	5	5	5	5	5	5	5	5	5	5	5	5	5	5	5	5	5	5	5	5	4
40	2	2	1	1	1	2	1	3	2	1	1	4	4	4	4	4	4	4	4	3	4	3	3	3	3	2	2	3	4	4	4	3	3	3	3	3	3	3	3	2	3	2	4	4	3	3	3	4	4
41	2	2	1	1	2	2	2	2	4	2	2	5	5	2	5	4	5	5	5	5	5	5	5	5	6	5	5	5	5	6	6	6	6	2	5	5	5	5	5	6	6	5	5	5	6	6	5	6	1
31	2	2	1	2	1	1	2	3	2	1	2	4	4	4	2	4	3	2	5	1	4	5	1	3	4	4	3	5	5	5	6	1	4	1	1	1	1	4	4	1	1	3	1	1	1	3	1	1	4
34	2	2	1	1	1	2	2	2	3	1	1	5	5	5	5	5	5	5	5	5	5	5	5	5	6	6	6	6	6	6	6	6	6	4	5	5	5	5	5	5	5	5	5	5	5	5	5	5	4
38	2	2	1	2	1	1	2	2	1	2	2	4	3	4	3	3	4	4	4	4	4	4	2	4	4	4	5	5	5	5	4	5	5	2	4	4	4	4	5	4	5	4	5	5	3	3	4	5	4
30	2	2	1	2	1	1	2	3	2	2	1	4	4	4	4	4	4	4	4	4	4	4	3	4	3	3	3	4	4	3	2	4	5	2	2	2	3	4	5	6	5	2	5	4	4	4	2	4	4
36	1	2	1	1	2	2	1	3	3	2	1	5	5	5	4	5	5	5	5	5	5	5	4	4	6	6	5	5	6	6	5	6	5	5	5	6	5	5	5	5	5	6	5	5	5	5	5	6	5
45	1	1	1	1	2	2	1	3	1	2	1	4	4	3	4	2	4	4	4	4	4	4	4	4	5	5	6	5	5	5	5	5	6	5	5	5	5	5	5	5	5	5	5	5	5	5	3	6	4
49	1	1	1	2	1	1	2	3	4	2	1	4	3	3	3	3	4	4	4	4	4	4	3	4	5	5	5	5	5	5	5	5	5	5	5	5	6	6	6	6	6	6	6	6	6	6	6	6	3
54	1	2	1	1	2	1	1	3	4	2	1	5	5	5	5	5	5	5	3	5	5	5	5	4	6	4	6	6	6	6	6	6	6	6	6	6	6	6	6	6	6	6	6	6	6	6	6	6	5
34	1	2	2	1	1	2	1	3	1	2	1	5	5	5	5	5	5	5	5	5	5	5	5	5	5	5	5	5	5	5	5	5	5	5	5	5	5	5	5	5	5	5	5	5	5	5	5	5	4
50	1	1	1	1	1	1	1	2	3	2	1	5	4	2	2	4	4	5	4	4	4	4	4	4	5	5	5	5	5	5	5	5	5	5	5	5	5	5	5	5	5	5	5	5	5	5	5	5	4
39	1	1	1	1	2	1	2	3	1	2	1	5	3	3	3	4	3	4	3	3	4	4	3	4	4	4	3	3	4	4	3	4	4	2	3	3	4	4	3	4	3	3	4	3	3	4	3	4	4
44	2	2	1	1	2	2	2	2	4	2	1	4	3	2	4	4	4	4	4	4	4	4	3	4	5	5	5	5	5	5	5	5	5	4	5	4	5	5	5	2	5	5	5	4	5	4	3	5	2
40	1	2	1	1	1	3	1	3	4	2	1	4	4	4	4	4	4	4	4	4	4	4	3	4	4	3	3	3	4	4	4	4	5	5	5	5	5	5	5	5	5	5	3	4	4	4	4	4	4
40	1	1	1	1	2	1	2	2	1	2	1	5	5	5	5	5	5	5	5	5	5	5	4	5	5	5	5	5	5	5	5	5	5	5	5	5	5	5	5	5	5	5	5	5	5	5	5	5	4
51	2	1	1	1	1	1	2	3	4	2	1	4	4	4	4	2	4	4	4	4	4	4	4	4	5	5	4	4	4	4	4	5	5	4	4	5	5	5	5	5	5	5	4	4	5	4	2	4	4
40	2	2	1	1	1	3	1	3	4	1	1	4	2	3	4	2	4	4	4	4	4	4	2	4	1	5	5	5	5	5	5	5	5	4	5	5	5	5	5	5	5	5	5	5	5	3	3	3	2
28	2	2	1	1	2	1	2	2	1	2	2	3	4	3	4	3	4	3	4	4	3	4	4	4	4	4	2	5	4	5	4	4	4	3	3	4	4	4	4	4	4	4	4	4	3	4	3	4	4
30	1	2	1	1	2	2	1	2	1	2	1	4	4	4	4	4	4	4	4	4	4	4	4	4	3	3	4	5	5	5	5	5	5	5	3	4	4	5	5	3	3	3	4	4	4	3	3	3	4
35	1	2	1	1	2	2	2	3	2	1	1	4	4	4	4	4	4	4	4	4	4	4	4	4	5	5	5	5	5	5	5	5	5	5	5	5	5	5	5	5	4	4	4	4	3	3	5	3	4
30	2	1	1	2	1	1	2	2	1	2	1	4	4	4	4	4	4	4	4	4	4	4	4	4	2	5	5	5	5	5	5	5	5	4	5	5	5	5	4	4	5	4	5	5	5	5	5	5	4
40	1	2	1	1	1	1	2	3	3	1	1	5	3	4	4	5	5	5	5	5	4	5	4	4	4	4	3	5	4	2	4	6	3	3	4	4	5	4	4	5	5	5	4	5	5	5	4	5	4
25	2	1	1	1	2	1	2	2	1	2	1	5	5	5	5	5	5	5	5	5	5	5	5	5	1	1	1	1	1	1	1	1	1	1	1	1	1	1	1	1	1	1	1	1	1	1	1	1	1
35	2	2	1	1	1	2	2	2	3	1	1	4	4	2	4	5	3	4	5	4	5	5	5	5	5	5	5	5	5	5	5	5	5	4	6	6	5	6	6	6	6	6	6	6	4	4	4	5	5
45	2	2	1	1	2	3	1	3	4	1	1	4	4	3	3	2	4	4	4	4	4	4	4	4	5	5	5	5	5	5	5	5	5	3	5	5	5	5	5	5	5	5	5	5	5	5	4	5	4
24	1	2	2	1	1	1	2	2	1	2	2	4	4	3	4	3	4	4	4	4	4	4	4	4	4	4	4	4	4	4	4	4	4	3	3	4	3	4	3	3	3	3	4	4	4	4	3	4	2
26	2	2	2	1	1	1	2	3	1	2	1	4	4	4	3	4	4	4	4	4	4	4	4	4	4	3	3	4	4	2	4	4	6	4	3	3	4	3	3	3	3	3	3	3	3	3	3	3	4
29	2	2	1	1	2	1	2	2	1	2	2	4	4	4	4	4	5	4	4	5	4	4	4	4	5	5	5	5	5	5	5	5	5	3	5	5	5	5	5	5	5	5	5	5	5	5	5	5	4
47	1	2	1	1	3	3	1	3	3	2	1	5	4	5	5	5	5	4	5	5	5	5	5	5	5	6	6	6	5	5	5	6	5	4	5	5	5	5	6	5	6	5	2	5	2	3	5	4	3
23	2	1	2	2	1	1	2	2	1	2	2	4	4	3	4	4	4	4	4	5	4	5	4	4	5	5	5	5	5	5	4	5	5	4	4	4	4	4	4	4	4	4	5	5	5	5	5	5	3
53	1	1	1	1	1	1	1	3	4	2	1	5	4	4	4	5	4	5	5	4	5	4	4	4	4	6	5	5	4	4	5	4	6	4	5	5	5	4	4	5	4	4	5	5	5	4	5	4	4
40	2	2	1	1	2	1	2	3	2	2	1	4	4	4	4	5	5	5	5	5	5	5	5	5	5	5	5	5	5	5	5	5	6	5	5	5	5	5	5	4	5	5	5	5	5	5	5	5	4
40	1	1	1	1	3	2	2	2	2	1	1	5	1	3	1	1	4	4	4	4	4	4	4	4	1	4	5	5	5	5	4	1	3	3	3	3	3	3	3	3	3	3	3	3	3	3	3	3	5
58	2	1	1	1	3	3	2	2	4	2	1	4	4	4	4	4	4	4	4	4	4	4	4	4	4	4	5	5	5	4	4	5	5	4	3	3	4	4	4	4	4	3	4	4	4	4	4	4	4
27	2	2	2	1	2	1	2	3	1	1	1	3	2	3	3	3	3	3	4	3	3	3	2	2	2	2	1	5	2	2	2	2	4	1	1	1	1	1	1	1	1	1	1	1	1	1	1	1	4
33	1	2	1	1	2	2	1	3	3	2	1	5	2	1	4	1	4	5	1	5	5	5	5	5	1	5	6	6	6	6	6	6	6	2	6	6	6	6	6	6	6	6	4	6	6	6	6	6	4
40	2	2	1	1	1	2	2	3	3	1	1	5	3	4	4	3	4	4	4	4	5	4	4	4	4	5	2	3	5	5	3	5	5	2	3	4	5	5	4	4	5	5	5	3	1	3	2	2	4
39	2	1	1	1	2	1	2	2	4	1	1	5	4	3	4	3	4	4	5	4	5	5	4	5	5	3	5	5	5	6	4	2	4	2	4	5	4	3	5	4	5	5	5	5	5	5	4	5	4
40	1	2	1	1	3	2	1	2	4	2	1	4	3	3	3	4	5	4	5	5	5	5	4	4	5	5	5	5	5	5	5	5	5	5	5	5	5	5	4	5	5	5	5	5	5	5	5	5	4
46	2	1	1	1	2	3	2	2	4	2	1	5	3	3	4	4	4	4	4	4	4	4	4	4	5	5	5	5	5	5	5	5	5	5	5	5	5	5	5	5	5	5	5	5	5	5	5	5	4
42	2	2	1	1	2	2	2	2	4	2	2	5	4	4	4	3	4	4	5	4	4	5	4	5	3	5	5	5	5	5	3	5	3	3	3	3	5	5	5	3	3	5	5	5	5	3	3	5	5
49	1	2	1	1	2	1	1	2	2	2	1	5	4	3	3	2	4	4	2	4	4	4	4	4	5	5	5	5	5	5	5	5	5	2	5	5	5	5	5	5	5	5	5	5	5	5	5	5	2
34	2	1	1	1	1	2	2	3	3	2	2	4	3	5	3	4	4	5	5	5	5	5	4	5	2	2	5	4	2	2	5	5	5	5	5	5	5	4	4	5	5	4	3	5	3	2	5	5	3
32	1	2	1	1	1	1	2	2	2	2	2	4	4	4	4	4	4	4	4	4	4	4	4	4	4	3	5	5	5	5	4	5	4	4	4	4	4	4	5	4	4	4	4	4	4	4	4	5	4
36	2	2	1	1	1	2	2	3	2	1	1	4	2	4	1	4	1	2	2	2	4	4	1	2	3	2	2	2	2	2	3	3	4	2	4	4	2	5	5	2	5	2	5	3	4	2	2	4	5
38	2	2	1	1	1	2	2	2	2	1	1	4	4	4	4	4	5	4	4	4	4	5	4	4	5	4	5	5	3	5	5	5	4	4	4	4	4	5	4	4	4	4	4	5	4	5	5	4	4
27	2	2	1	1	1	1	2	2	2	2	1	4	3	2	3	1	4	4	4	2	4	3	4	4	4	5	4	4	3	5	5	2	4	4	4	4	4	4	4	4	4	4	4	4	3	4	4	4	5
24	1	1	2	2	1	1	2	2	1	2	1	4	4	2	3	4	3	4	4	2	3	3	3	3	2	2	2	2	2	2	2	2	2	2	2	2	2	2	2	2	2	2	2	2	2	2	2	2	2
47	2	2	1	1	1	2	2	2	4	1	1	5	5	5	5	2	5	5	5	5	5	5	5	5	5	5	5	5	4	5	5	6	5	6	5	6	5	5	5	2	6	5	6	5	6	5	5	6	4
32	1	1	1	1	1	1	2	2	2	2	2	5	5	3	5	4	5	5	5	5	5	5	5	5	1	1	1	1	1	1	1	1	1	1	1	1	1	1	1	1	5	5	5	5	1	1	5	5	2
25	1	2	2	1	1	1	2	3	1	2	1	5	4	4	4	4	5	5	4	5	4	5	4	5	5	5	5	5	5	5	5	5	5	5	5	5	5	5	5	5	5	5	5	5	5	5	5	5	2
50	2	1	1	2	1	1	2	2	3	1	1	4	4	4	4	4	4	4	4	4	4	4	4	4	4	5	5	5	4	4	4	5	5	5	5	4	5	5	5	5	5	5	5	5	5	5	5	5	4
36	1	2	2	1	1	2	2	3	2	1	1	4	4	4	4	2	4	4	4	4	4	4	4	4	5	5	5	5	5	5	5	5	5	5	5	5	5	5	5	5	5	5	5	5	5	5	5	5	3
33	2	1	1	1	1	2	1	2	2	2	1	4	4	4	4	5	4	4	4	4	4	4	4	4	5	5	5	5	5	5	5	5	5	5	5	5	5	5	5	5	5	5	4	5	5	5	4	4	4
48	2	2	1	1	2	3	1	2	1	2	2	5	5	5	5	5	5	5	5	5	5	5	5	5	6	6	6	6	5	6	6	6	6	5	6	6	6	6	6	5	6	6	6	6	6	6	6	6	4
35	1	2	1	1	1	1	2	3	3	2	1	4	4	4	4	4	4	4	4	4	4	4	4	4	2	5	5	5	5	5	5	5	5	5	5	5	5	5	5	5	5	5	5	5	5	5	5	5	4
29	1	2	1	1	1	2	2	3	1	1	1	5	4	4	4	3	4	4	4	4	4	4	3	4	5	5	5	5	5	5	5	5	5	5	5	5	5	5	5	5	5	5	5	5	5	5	5	5	4
37	1	2	1	1	1	1	2	2	4	2	1	5	5	5	5	5	5	5	5	5	5	5	5	5	1	6	6	6	6	6	6	6	6	3	6	6	6	6	6	6	6	6	6	6	6	6	6	6	4
58	1	1	1	1	1	1	2	3	2	1	1	4	4	4	4	4	4	4	4	4	4	4	4	4	5	5	5	5	5	5	5	5	5	3	5	5	5	5	3	5	5	4	5	4	4	5	4	4	3
30	2	2	1	1	1	2	2	2	1	2	1	3	3	4	4	4	3	4	4	4	4	4	3	3	3	3	3	3	3	3	3	3	3	3	3	3	4	5	5	3	5	3	2	5	5	4	4	4	4
58	1	1	1	1	1	1	2	2	4	1	1	5	5	5	5	5	5	5	5	5	5	5	4	5	3	5	4	5	5	5	5	5	5	4	5	5	5	5	5	5	5	5	5	5	5	5	5	5	4
30	1	2	1	1	2	2	1	3	2	2	1	4	4	4	4	4	4	4	5	5	4	4	4	4	3	5	3	4	4	4	3	3	5	2	4	4	3	3	4	4	4	4	3	3	3	3	3	3	4
42	1	2	1	1	2	2	1	3	4	2	1	5	5	5	5	5	5	5	5	5	5	5	5	5	6	6	6	6	6	6	6	6	6	6	6	6	6	6	6	5	6	6	6	6	6	6	6	6	5
25	1	1	2	1	2	1	2	2	1	2	1	4	3	3	3	3	3	3	4	3	3	4	3	4	3	3	2	4	3	4	4	2	3	3	3	3	4	3	4	3	3	2	4	4	3	2	3	3	4
32	2	2	1	2	1	1	2	2	1	1	1	5	5	3	5	3	3	5	4	5	5	5	5	5	6	6	6	6	6	4	6	6	6	6	6	6	6	6	6	6	6	6	6	6	6	6	6	6	1
44	1	1	1	1	2	1	1	2	4	2	2	5	5	5	4	5	5	5	5	5	5	5	5	5	2	5	5	5	5	5	5	5	5	5	5	5	5	5	5	5	5	5	5	5	5	5	5	5	2
25	2	2	1	1	2	1	2	2	1	1	2	4	4	3	3	3	4	4	4	4	4	4	4	4	5	5	4	5	3	4	4	5	5	4	5	5	5	5	4	4	5	4	5	5	5	5	5	5	4
34	1	2	1	1	2	1	1	2	3	2	1	5	4	3	4	3	4	4	3	4	4	4	4	4	5	5	5	5	5	5	5	5	5	4	5	5	5	5	5	4	5	5	4	5	5	5	4	5	3
40	1	2	1	1	1	1	1	3	1	2	1	5	5	5	5	3	5	5	5	5	4	4	4	4	6	5	6	6	5	5	5	5	4	5	5	5	4	6	5	5	5	5	5	5	5	5	5	5	5
27	2	2	1	1	2	1	2	3	1	2	2	5	3	3	2	4	4	4	4	4	4	4	4	4	5	4	2	5	4	5	4	4	4	3	4	4	4	4	5	4	4	4	4	4	4	4	4	4	4
36	2	1	1	1	1	1	2	2	1	1	1	4	2	4	5	5	4	4	4	5	4	4	5	5	2	2	2	2	2	3	4	5	5	2	3	5	5	5	5	5	4	5	5	5	5	5	5	5	4
35	2	2	2	1	2	1	2	2	1	1	1	3	3	3	3	4	3	3	4	4	2	4	3	4	3	2	3	3	2	4	3	3	3	2	2	2	2	3	2	2	3	2	4	4	3	2	2	2	4
45	2	1	1	1	1	2	2	3	4	1	1	4	4	4	4	4	4	4	4	4	4	4	4	4	5	5	3	5	4	4	5	5	5	5	5	5	5	5	5	5	5	5	5	5	5	5	5	5	4
36	2	2	1	1	1	2	2	3	3	1	1	4	2	2	2	2	3	3	3	3	3	3	3	3	3	3	3	4	4	4	4	3	4	3	3	4	4	4	4	4	4	3	4	4	4	4	3	4	4
44	1	2	1	1	2	3	1	3	4	2	1	4	5	5	5	4	5	5	5	5	5	5	5	4	5	5	6	5	5	5	5	5	5	5	5	5	5	5	5	5	5	5	5	5	5	5	5	5	3
28	2	2	2	1	2	1	2	2	1	2	2	5	5	5	5	3	5	4	5	5	5	5	3	5	5	4	4	5	4	5	3	4	4	3	4	5	3	5	3	2	3	2	6	5	5	6	4	6	3
29	2	2	1	1	1	2	2	3	4	2	1	4	3	5	3	3	4	5	5	5	5	4	3	4	3	5	5	5	5	5	5	5	5	3	3	3	3	3	4	3	3	4	6	4	4	3	3	3	4
36	2	2	2	2	1	1	2	2	4	1	2	4	4	4	4	4	4	4	4	4	4	4	4	4	5	3	5	5	5	5	6	5	5	5	5	4	5	5	5	5	5	5	5	5	5	5	5	5	5
40	1	2	1	1	2	2	2	3	4	2	1	4	4	4	4	4	4	4	5	4	4	4	4	4	5	5	5	5	5	5	5	5	5	5	5	5	5	5	5	5	5	5	5	5	5	5	5	5	4
50	1	1	1	1	2	2	2	2	3	2	1	5	4	3	4	3	5	4	4	4	4	4	4	4	5	5	5	5	5	5	5	5	5	5	5	5	4	5	4	5	5	5	5	5	5	5	4	4	3
27	2	2	1	2	2	1	2	3	1	1	2	4	4	4	4	4	4	4	4	4	4	4	4	4	5	5	5	5	5	5	5	5	5	5	5	5	5	5	5	4	4	4	4	4	5	5	5	5	4
47	1	2	1	1	1	3	2	3	1	2	1	4	3	2	4	5	5	5	4	5	4	4	3	4	5	4	4	5	4	4	5	5	4	5	4	4	4	4	4	4	4	4	4	4	4	4	4	4	4
35	1	2	1	1	1	1	1	3	3	2	1	4	4	4	4	4	5	4	5	3	5	3	2	4	1	2	4	3	3	2	2	2	2	1	3	2	3	4	3	2	5	1	2	2	1	2	4	4	4
51	2	2	1	1	1	1	2	3	4	2	2	4	5	5	4	3	5	4	4	5	4	4	4	4	5	5	5	5	2	5	5	5	5	5	5	5	5	5	5	5	5	5	5	5	5	5	5	5	4
38	1	2	1	1	2	2	1	2	2	2	1	4	4	5	5	2	5	5	2	4	4	4	5	5	2	5	5	5	5	5	5	5	5	5	5	5	5	5	5	5	5	5	5	5	5	5	5	5	4
28	2	2	1	1	2	1	2	2	1	2	2	5	4	4	4	4	4	4	4	4	4	4	4	4	5	5	5	5	5	5	5	5	5	4	5	5	5	5	5	5	4	5	5	5	4	4	5	4	4
29	2	2	2	1	1	1	2	2	2	2	1	5	5	5	5	2	5	4	5	5	5	5	4	5	5	4	4	5	4	5	6	6	6	4	5	6	6	6	6	6	6	6	6	6	6	6	6	6	4
43	2	2	1	1	1	1	2	3	2	2	1	4	4	4	3	2	4	4	2	4	4	4	4	4	5	5	5	5	5	5	5	5	5	4	4	5	5	5	5	5	5	5	5	4	5	5	5	5	3
49	1	1	1	1	2	1	2	3	2	2	1	4	4	3	3	2	4	4	4	4	4	5	5	5	2	2	5	5	4	5	4	5	5	2	5	5	5	5	5	5	5	5	5	5	5	5	5	5	3
44	1	1	1	1	2	1	2	2	3	2	2	3	4	3	4	4	4	4	4	4	4	4	4	4	4	4	4	5	5	5	5	5	5	4	4	5	3	3	4	4	4	4	5	5	5	5	4	5	4
27	1	2	1	1	1	1	2	3	2	1	1	3	3	2	4	2	4	4	4	4	4	4	4	4	5	5	5	5	5	5	5	3	5	3	3	3	4	4	4	2	3	3	5	5	5	4	4	4	4
35	2	2	1	1	2	2	2	2	3	2	2	4	4	3	4	4	4	4	4	4	4	4	4	4	5	5	5	5	5	5	5	5	5	5	5	5	5	5	5	5	5	4	4	4	5	5	3	4	4
25	2	2	2	1	1	1	2	1	1	2	2	5	4	5	5	2	4	4	4	5	4	4	4	4	4	1	2	5	1	5	3	5	6	4	5	5	4	4	5	4	2	4	6	5	5	5	1	4	5
42	1	1	1	1	1	1	2	2	2	2	1	5	4	4	4	4	4	4	4	4	4	4	4	4	5	5	5	5	5	5	5	5	5	5	5	5	5	5	5	5	5	5	5	5	5	5	5	5	4
40	2	1	1	1	1	2	2	3	4	1	2	4	5	5	5	5	5	5	5	5	5	5	5	5	1	1	1	1	1	1	1	6	6	6	6	6	6	6	6	6	6	6	6	6	6	6	6	6	5
41	1	1	1	1	1	1	1	2	1	2	1	5	4	4	4	4	5	4	5	5	4	5	4	5	5	5	5	5	5	5	5	5	5	4	4	5	5	5	5	5	5	5	5	5	5	5	4	5	4
26	1	1	1	1	1	1	2	3	1	2	1	5	5	2	5	5	5	5	5	5	5	5	5	5	6	6	6	6	6	6	6	6	6	6	6	6	6	6	6	6	6	6	6	6	6	6	6	6	5
29	1	2	1	1	2	1	2	3	2	2	1	5	5	5	5	5	5	5	5	5	5	5	5	5	6	6	6	6	6	6	6	6	6	6	6	6	6	6	6	6	6	6	6	6	6	6	6	6	4
33	2	2	1	1	2	2	2	2	3	1	2	3	3	3	3	3	3	3	3	3	3	3	3	3	4	3	2	3	3	5	3	3	4	2	3	3	3	3	3	3	2	3	4	3	3	3	2	3	4
31	1	2	1	1	2	1	1	3	3	2	1	1	5	3	4	4	4	4	4	4	4	4	4	4	2	5	5	5	5	5	5	5	5	5	5	5	5	5	5	5	5	5	5	5	5	5	5	5	4
32	1	2	2	1	2	1	2	3	3	2	2	5	4	4	5	4	5	5	5	5	5	5	5	5	5	5	6	6	6	6	6	3	6	4	5	5	5	5	5	3	6	6	6	6	3	4	3	5	5
30	1	2	1	1	1	1	1	3	2	2	1	4	3	4	4	4	4	4	4	4	4	4	4	4	4	5	5	5	5	5	5	5	5	3	4	4	4	4	4	4	4	4	5	4	4	4	3	4	4
49	1	2	1	1	2	1	1	2	2	2	1	4	4	3	4	2	4	4	2	4	4	4	4	4	5	5	5	5	5	5	5	5	5	5	5	5	5	5	5	5	5	5	5	5	5	5	5	5	2
23	2	1	2	1	1	1	2	2	1	2	2	4	4	4	4	4	5	4	4	5	4	5	5	5	2	5	5	5	3	5	5	6	5	4	4	4	4	4	4	4	4	4	4	4	4	4	4	4	2
40	2	1	1	1	1	1	2	3	4	2	1	3	3	4	4	4	4	4	3	3	4	4	4	4	4	4	4	5	4	4	3	4	4	2	4	4	4	4	4	4	4	5	4	4	4	4	4	4	4
28	2	2	2	1	2	1	2	2	2	2	1	5	4	5	5	5	5	4	5	5	5	5	4	4	5	4	4	5	5	5	5	5	5	2	4	5	5	5	5	5	5	5	5	5	5	5	5	5	4
42	1	2	1	2	2	2	2	1	2	2	2	4	5	5	5	3	5	5	5	5	5	5	5	5	6	6	6	6	6	6	6	6	6	6	6	6	6	6	6	6	6	6	6	6	6	6	6	6	4
26	1	2	2	1	1	1	2	2	1	1	2	3	3	5	4	4	3	5	4	3	5	4	3	4	4	5	4	5	5	5	5	5	5	3	4	4	4	4	4	4	4	4	4	4	4	4	4	5	4
42	1	2	1	1	1	1	2	3	4	2	1	3	3	3	4	3	4	5	4	4	5	4	4	4	3	5	3	3	3	4	2	3	4	2	3	2	5	5	3	2	5	5	2	5	4	5	3	4	4
49	2	1	1	1	2	1	2	3	4	2	1	4	3	4	4	2	4	3	5	4	4	4	4	3	5	5	4	5	5	5	5	5	5	4	4	5	5	5	5	5	4	5	5	5	5	4	3	5	4
57	1	1	1	1	2	2	1	3	4	2	1	5	5	2	4	5	5	5	5	5	5	5	5	5	6	6	6	6	6	5	6	6	6	5	6	6	6	6	5	6	6	6	6	6	6	6	6	6	2
41	2	1	1	2	1	1	2	2	2	2	1	4	4	3	4	4	4	4	4	4	4	4	4	4	5	5	5	5	4	5	5	5	6	4	5	5	5	5	5	5	5	5	5	5	5	5	5	5	2
42	1	2	1	1	1	2	1	3	3	2	1	4	3	4	4	4	4	4	4	4	4	4	4	4	4	5	5	5	5	5	5	5	5	2	3	3	5	5	5	2	5	3	5	5	5	5	3	4	4
29	2	2	2	2	1	1	2	2	2	2	2	4	4	4	3	3	4	5	4	5	5	5	4	5	5	5	4	5	4	4	4	5	5	4	4	5	4	5	5	4	5	5	5	4	4	4	4	4	4
26	1	2	2	1	1	1	2	2	1	1	2	4	4	3	4	2	4	4	5	5	4	4	4	4	4	5	5	5	5	5	4	5	5	3	4	5	5	5	5	4	4	3	3	5	5	5	4	5	3
38	1	2	1	1	1	1	2	2	3	2	1	4	4	4	3	4	4	4	4	4	4	4	4	4	5	5	5	5	5	5	5	5	5	5	5	5	5	5	5	5	5	5	5	5	5	5	5	5	4
47	2	2	1	1	2	3	2	3	4	2	1	5	5	3	4	2	5	5	5	5	5	5	5	5	6	6	6	6	6	6	6	6	6	6	6	6	6	6	6	5	6	6	6	6	6	6	4	6	4
50	2	1	2	1	2	2	2	2	4	2	2	5	5	5	5	5	5	5	5	5	5	5	5	5	4	4	3	6	6	6	1	6	6	3	4	4	6	4	6	6	6	6	4	6	4	6	4	6	4
28	2	2	2	1	2	1	2	2	1	2	2	4	4	4	4	4	4	4	4	4	4	3	3	4	4	4	4	4	5	5	4	5	5	5	4	4	5	4	5	5	5	5	4	5	5	5	5	4	4
29	2	2	2	1	2	1	2	2	2	2	2	5	5	4	5	5	5	4	3	5	5	5	4	5	5	5	5	5	6	6	5	5	6	5	5	5	5	6	6	5	4	5	5	5	6	6	5	6	4
44	1	2	1	1	1	1	2	3	4	2	2	5	4	4	5	2	4	5	4	4	4	4	5	4	5	5	5	5	5	5	5	5	5	4	5	5	5	5	5	5	5	5	5	5	5	5	5	5	4
30	2	2	1	1	2	1	2	2	2	1	1	4	4	3	4	2	4	4	4	4	4	4	4	4	5	3	5	4	4	4	4	5	5	4	5	5	5	5	5	3	4	4	4	4	3	3	3	4	3
46	2	1	2	1	2	2	2	3	4	2	1	5	5	5	5	5	5	5	5	5	5	5	5	5	1	5	5	5	4	5	5	6	5	5	5	5	5	5	5	5	5	5	6	6	6	6	5	6	4
26	2	1	2	1	2	1	2	2	2	2	2	4	4	2	4	2	4	4	4	4	2	4	2	4	3	3	3	3	2	2	2	3	2	2	2	2	3	3	3	3	3	3	4	4	4	3	3	5	4
40	2	2	2	1	2	1	2	2	2	2	1	3	4	4	4	4	4	4	4	4	4	4	4	4	5	5	5	5	5	5	5	5	5	5	5	5	5	5	5	5	5	5	5	5	5	5	5	5	2
29	1	2	1	1	1	1	2	3	2	2	1	5	5	4	5	5	5	5	5	5	5	5	5	5	6	5	6	6	6	6	6	6	6	6	6	6	6	6	6	6	6	6	6	6	6	6	6	6	5
47	1	1	2	2	1	1	2	2	2	1	1	4	4	3	3	3	4	4	4	4	4	4	4	4	5	5	5	5	5	5	5	3	6	4	3	2	6	6	5	5	5	4	5	5	4	4	3	4	3
43	2	1	1	2	1	1	2	2	4	1	1	4	4	3	3	3	4	4	4	4	4	4	4	4	4	4	4	4	4	4	4	5	5	4	4	4	4	4	4	4	4	4	4	4	4	4	4	4	3
34	2	2	1	1	1	1	2	2	4	2	1	3	3	2	2	4	4	4	4	3	4	4	3	4	4	4	4	4	4	4	4	4	4	4	4	4	4	4	4	4	4	4	4	4	4	4	4	4	4
38	2	2	1	1	2	2	2	2	4	1	1	5	4	4	4	3	4	4	4	4	4	4	4	4	5	5	5	5	5	5	5	5	5	5	5	5	5	5	5	5	5	5	5	5	5	5	5	5	4
42	1	2	1	1	1	1	1	2	2	2	1	4	4	4	4	3	4	4	4	4	4	5	4	4	2	5	5	5	5	5	5	5	5	5	5	5	5	5	5	5	5	5	5	5	3	5	5	5	4
23	2	1	2	2	1	1	2	2	1	2	2	5	5	5	5	5	5	5	5	5	5	5	5	5	6	6	6	6	6	6	6	6	6	6	6	6	6	6	6	6	6	6	6	6	6	6	6	6	3
50	2	1	1	1	2	2	2	3	4	2	1	5	5	5	5	5	5	5	5	5	5	5	4	5	6	6	6	6	6	6	6	3	6	4	6	5	5	6	6	5	6	6	5	5	5	3	4	5	4
48	1	2	1	1	2	3	1	3	1	2	1	5	3	2	4	3	5	5	4	4	4	4	4	4	1	1	1	1	5	5	5	5	5	5	5	5	5	5	5	5	5	5	5	5	5	5	5	5	4
23	2	1	2	1	1	1	2	3	1	2	2	4	4	4	4	4	4	4	4	4	4	4	4	4	5	5	5	5	5	5	5	4	5	4	5	5	5	5	5	4	4	4	5	5	4	4	4	4	5
32	1	1	2	1	1	1	2	2	1	2	1	5	5	3	4	4	5	5	4	5	5	5	4	5	6	6	6	6	6	5	6	6	6	5	6	6	6	6	6	6	5	6	6	6	6	6	6	6	3
27	1	2	1	1	1	1	2	3	1	1	1	4	3	3	4	3	4	4	4	4	4	4	4	5	4	3	4	3	5	4	4	4	4	4	4	4	4	4	4	4	4	3	4	4	4	4	4	4	4
29	2	2	1	1	1	1	2	2	1	1	2	4	4	3	3	3	3	4	4	4	3	4	3	3	4	4	4	4	4	4	4	4	4	4	4	4	4	4	4	4	4	4	4	4	4	4	4	4	3
31	1	1	1	1	1	1	2	3	3	2	1	4	5	4	4	5	5	5	5	3	5	5	4	5	2	5	5	3	5	6	5	4	4	4	4	4	4	4	4	4	4	4	4	4	4	4	4	4	1
31	2	2	2	1	1	1	2	2	2	1	1	5	5	4	4	4	4	4	4	4	4	4	3	4	5	4	4	4	5	5	4	4	5	4	3	4	4	4	4	4	4	3	3	4	4	3	3	5	4
33	2	2	1	1	2	1	2	2	1	1	2	4	4	3	4	4	4	4	4	4	4	4	4	4	5	4	5	5	5	5	5	5	5	4	5	5	5	5	5	5	5	4	4	5	5	5	5	5	4
33	1	2	1	1	1	1	2	3	3	2	1	4	4	4	4	4	4	4	4	4	3	4	4	4	4	4	4	4	4	4	4	4	4	4	4	4	4	4	4	4	4	4	4	4	4	4	4	4	3
32	1	2	1	1	2	1	2	2	1	2	1	5	4	5	5	5	5	5	5	5	5	5	3	5	6	2	2	5	5	5	5	5	5	5	5	5	5	5	5	5	5	5	5	5	5	5	5	5	4
40	2	2	1	1	2	3	1	3	1	1	2	4	4	5	4	4	4	4	4	4	4	4	4	4	5	4	4	4	4	4	4	3	4	4	4	4	3	3	4	3	3	5	5	5	5	5	5	5	3
42	1	1	1	1	2	2	1	3	1	2	1	1	3	3	5	5	3	5	4	3	5	4	3	4	4	3	5	5	1	3	2	3	4	4	4	4	4	4	4	4	4	4	4	4	4	4	5	4	4
41	1	2	1	1	2	1	1	3	4	2	1	5	5	5	5	5	5	5	5	5	5	5	5	5	5	5	5	5	4	5	5	5	5	6	5	5	5	5	5	5	5	5	5	5	5	5	5	5	4
37	2	2	2	1	2	3	2	3	3	1	1	4	4	4	4	4	3	4	4	4	4	4	4	4	5	5	5	5	5	5	5	5	5	5	5	5	5	5	5	5	5	5	5	5	5	5	5	5	3
32	1	2	1	1	2	2	1	3	2	1	2	3	3	5	5	5	5	5	5	5	5	5	5	5	6	3	1	1	2	3	1	2	2	2	1	1	1	1	1	1	1	1	1	1	1	1	1	1	4
48	1	1	2	1	1	1	2	2	4	2	1	5	5	5	5	2	5	5	5	5	5	5	5	5	6	6	6	6	6	6	6	6	6	6	6	6	6	6	6	6	6	6	6	6	6	6	6	6	1
57	1	1	1	1	3	2	1	3	2	2	1	2	4	5	5	4	4	4	4	4	4	4	3	4	2	4	4	5	5	4	5	5	5	5	3	5	4	4	5	5	5	5	5	5	5	5	5	5	4
26	2	1	2	1	2	1	2	2	1	1	2	4	2	4	4	2	4	4	4	4	4	4	2	4	5	5	5	5	5	5	5	5	5	5	5	5	5	5	5	5	5	4	5	5	5	5	5	5	4
42	1	2	1	1	2	2	2	3	3	2	1	4	3	4	4	4	4	4	4	4	4	4	4	4	5	5	5	5	5	5	5	5	5	4	5	5	5	5	5	5	5	5	5	5	5	5	5	5	4
33	1	2	1	1	3	2	2	2	2	1	1	4	4	3	1	3	4	4	4	4	4	4	4	4	5	5	5	5	5	5	5	5	5	5	5	5	5	5	5	5	5	5	5	5	5	5	5	5	4
33	1	1	2	1	1	1	2	2	2	2	2	4	4	4	3	2	5	4	4	5	5	5	4	5	5	5	5	5	5	5	5	5	5	4	5	5	5	5	5	5	5	5	5	5	5	5	5	5	4
35	1	2	1	1	2	1	1	3	4	2	1	4	4	4	4	4	4	4	4	4	4	4	4	4	5	4	5	5	5	5	5	5	5	5	5	5	5	5	5	4	4	5	5	5	5	5	5	5	3
48	2	1	1	1	1	2	2	2	4	2	1	5	5	2	4	5	5	5	5	5	5	5	5	5	5	5	5	5	4	5	5	5	5	2	5	5	5	5	5	5	5	5	5	4	5	5	5	5	2
51	1	1	1	1	3	1	1	3	4	2	1	5	5	5	5	5	5	5	5	5	5	5	4	4	1	5	5	5	5	5	5	5	5	5	5	5	5	5	4	5	5	5	5	5	5	5	5	5	4
44	2	1	1	1	1	2	2	2	4	2	1	4	4	4	4	2	4	4	4	4	4	4	4	4	4	5	5	5	5	5	4	5	5	4	4	5	5	5	5	5	5	4	4	4	5	5	5	5	4
36	1	2	1	1	1	1	2	3	3	2	2	5	5	5	5	5	5	5	2	5	5	5	5	5	5	5	5	5	5	6	6	6	6	6	6	6	6	6	6	6	6	6	6	6	6	6	6	6	2
48	2	2	1	1	1	3	1	3	4	2	2	4	4	3	4	3	4	4	4	4	4	4	4	4	5	5	5	5	5	5	5	5	5	5	5	5	5	5	5	5	5	5	5	5	5	5	5	5	4
33	1	2	1	1	2	2	1	2	3	2	1	4	4	4	5	4	4	4	4	4	4	4	4	4	5	5	5	5	5	5	5	5	5	5	5	5	5	5	5	5	5	5	5	5	5	5	5	5	4
41	2	2	1	1	2	2	2	3	4	2	1	5	4	5	5	1	5	4	4	4	4	4	4	4	4	3	4	4	4	5	4	3	4	3	4	4	3	3	4	2	4	4	5	4	4	3	3	3	4
48	1	1	1	2	2	1	2	2	4	2	1	5	5	4	5	5	5	5	5	5	5	5	5	4	5	5	5	1	5	5	5	6	5	4	5	5	6	6	5	6	6	5	5	5	6	5	5	5	4
35	1	2	1	1	1	1	2	3	3	2	1	4	4	4	4	4	4	4	4	4	4	4	4	4	5	5	5	5	5	5	5	5	5	5	5	5	5	5	5	5	5	5	5	5	5	5	5	5	4
23	2	1	2	2	2	1	2	2	1	1	2	5	5	4	5	5	5	5	5	5	5	5	4	5	5	5	5	5	5	5	5	5	5	5	5	5	4	5	5	5	5	5	5	5	5	5	5	5	4
40	1	2	1	1	2	3	1	3	4	2	2	4	4	4	4	4	4	4	4	4	4	4	4	4	5	5	5	5	5	5	5	5	5	5	5	5	5	5	5	5	5	5	5	5	5	5	5	5	4
44	1	1	1	1	1	1	2	3	2	2	1	4	4	4	4	2	4	4	4	4	4	4	4	4	5	5	5	5	5	5	5	5	5	5	5	5	5	5	5	5	5	5	5	5	5	5	4	5	4
32	2	2	1	1	2	2	2	3	2	1	2	3	2	4	3	4	3	4	3	3	4	4	3	4	5	5	4	4	4	4	3	3	3	2	3	2	4	4	4	3	4	4	4	4	3	3	3	3	4
53	1	1	1	1	2	1	1	3	3	2	1	4	3	4	4	1	4	4	5	5	5	5	4	5	5	5	5	5	5	5	5	5	5	5	5	5	5	5	5	5	5	5	5	5	5	5	5	5	4
40	2	2	1	1	1	3	2	3	4	2	1	4	3	3	3	4	4	5	4	3	4	4	4	4	5	3	5	5	4	5	5	5	5	2	5	5	5	4	5	5	6	5	5	5	4	4	5	5	1
42	2	2	1	1	2	2	2	3	4	1	2	4	4	4	4	4	4	5	5	5	5	5	5	5	5	5	5	5	5	5	5	5	5	5	5	5	5	5	5	5	5	5	5	5	5	5	5	5	4
37	1	2	1	1	3	3	2	2	4	2	1	2	4	4	4	4	4	4	4	4	4	4	4	4	2	5	5	5	5	5	5	5	5	5	5	5	5	5	5	5	5	5	5	5	5	5	5	5	4
34	2	2	1	2	2	2	2	3	3	2	1	4	4	3	4	3	4	4	3	4	4	5	2	4	5	5	5	5	4	5	4	5	3	4	4	5	3	5	5	3	4	3	5	5	5	4	3	4	4
63	1	1	1	1	2	1	2	2	4	1	1	2	3	2	2	5	5	5	2	4	4	5	4	4	2	5	5	5	5	5	5	5	5	4	5	5	6	6	5	5	5	5	5	5	5	5	5	5	2
56	2	1	1	1	2	3	2	2	4	2	2	5	5	5	5	5	5	5	5	5	5	5	5	5	5	5	5	6	6	6	6	6	6	6	6	6	6	6	6	6	6	6	6	6	6	6	6	6	4
47	2	1	1	1	1	2	2	3	4	2	1	4	4	3	3	3	4	4	4	4	4	4	4	4	5	5	5	5	5	5	5	5	5	4	5	4	5	5	5	4	5	5	5	5	5	5	5	5	3
46	1	2	1	1	2	3	1	3	1	2	1	4	4	2	3	3	3	4	4	3	4	4	3	4	4	3	3	4	4	4	3	3	3	3	3	3	3	3	4	4	4	3	4	4	3	3	3	3	4
41	1	2	1	1	2	1	2	3	4	2	1	5	5	5	5	3	5	5	3	5	5	5	5	5	5	5	5	5	5	6	2	6	5	6	6	5	5	5	5	1	4	6	5	5	5	6	6	5	5
35	1	2	1	1	2	2	2	3	2	1	1	4	3	3	3	3	3	3	4	3	4	4	3	4	3	3	3	5	4	4	3	3	3	3	3	3	3	4	3	3	4	3	3	3	4	3	3	3	4
42	2	2	1	1	2	2	2	3	4	2	1	5	5	4	5	3	5	4	5	5	5	5	5	5	5	5	5	5	5	5	5	5	5	5	5	5	5	5	5	4	5	5	5	5	4	5	4	4	3
48	1	2	1	1	2	3	1	2	4	2	1	4	4	3	4	2	4	5	5	5	5	5	4	4	5	5	5	5	5	5	5	5	5	5	5	5	5	5	5	5	5	5	5	5	5	5	5	5	4
43	1	2	1	1	2	3	2	2	4	2	1	5	5	2	5	1	5	5	5	5	4	5	5	5	6	6	5	6	5	5	6	6	6	6	6	6	6	6	6	6	6	6	5	5	5	6	5	6	4
47	1	1	1	1	1	2	1	3	4	2	1	5	4	5	3	5	5	4	5	4	5	4	3	4	5	5	1	4	5	5	6	5	5	2	4	5	5	5	5	4	4	3	5	4	2	2	2	4	2
36	2	2	1	1	2	2	1	2	3	2	1	5	5	4	5	3	4	5	4	4	4	4	4	4	4	4	4	4	4	4	4	4	4	4	4	4	4	4	4	4	4	2	3	3	4	4	5	5	5
40	1	2	1	1	3	2	1	3	4	2	1	4	4	4	3	4	5	5	4	5	5	4	4	4	5	5	5	5	6	5	5	6	6	5	5	5	5	5	6	5	6	6	6	6	5	6	6	6	4
42	1	2	1	1	2	2	1	3	2	2	2	4	4	3	3	4	4	4	4	4	4	4	3	4	5	5	4	5	5	5	4	4	2	4	4	5	5	5	5	4	5	3	4	4	5	4	3	4	4
36	1	2	1	1	2	1	2	3	3	1	1	5	5	5	2	2	5	5	5	5	5	5	3	5	6	6	6	6	6	6	6	6	6	6	6	6	6	6	6	6	6	6	4	6	6	6	4	6	4
34	2	2	1	1	1	1	2	3	2	2	1	5	3	3	3	5	4	5	4	4	4	4	4	4	5	5	4	5	4	5	5	5	3	2	5	5	5	5	5	5	5	2	2	5	5	5	5	5	4
28	2	2	1	1	2	2	2	3	1	1	1	4	3	4	4	3	4	3	3	4	4	4	3	4	4	4	3	3	3	2	3	5	5	3	3	3	4	5	4	5	4	4	4	4	4	4	4	3	5
45	2	2	1	1	1	2	2	2	4	1	2	4	4	4	4	4	4	4	4	4	4	4	4	4	2	5	5	5	5	5	5	5	4	4	4	4	5	4	4	4	4	4	4	4	4	4	3	3	3
34	2	2	1	1	2	2	1	3	3	1	1	4	3	4	5	5	5	5	5	5	4	5	4	5	5	3	5	6	5	6	4	6	6	5	5	5	6	6	6	5	6	3	4	5	6	5	4	5	4
28	1	1	1	1	1	1	2	3	1	2	1	4	4	4	3	4	4	4	4	4	4	4	3	4	4	5	5	4	4	5	5	4	5	4	5	5	5	5	5	5	5	5	5	5	5	5	5	5	4
53	1	1	1	2	1	2	2	3	4	1	1	4	4	4	4	4	4	4	2	4	4	4	4	4	5	2	5	5	5	5	5	5	5	1	1	5	4	5	5	5	5	5	5	5	5	5	5	5	4
50	1	1	1	1	1	1	1	3	1	2	1	2	4	3	3	4	4	4	3	4	4	4	4	4	5	5	5	5	4	5	2	5	3	4	4	4	4	4	4	4	4	4	4	5	2	2	5	4	3
24	1	1	2	2	1	1	2	2	1	2	2	4	5	4	5	4	5	5	4	5	5	5	5	5	6	6	6	6	6	6	5	1	6	5	5	5	5	5	5	5	5	5	5	5	5	5	5	5	4
34	1	2	1	1	1	3	2	3	4	2	1	5	5	5	5	5	5	5	5	5	5	5	5	5	1	1	1	1	1	1	1	1	1	1	1	1	1	1	1	1	1	4	3	1	2	2	2	2	3
39	1	2	1	1	2	3	1	3	2	1	1	4	3	4	4	4	4	4	4	4	5	5	4	4	3	4	3	4	2	5	3	3	3	4	3	4	3	3	2	2	4	2	4	3	3	3	2	4	4
46	1	2	1	1	2	2	2	3	4	2	2	5	4	4	4	4	4	4	4	4	4	4	4	4	3	4	4	5	4	4	4	4	4	4	4	4	4	4	5	5	4	3	4	4	4	4	4	3	4
34	1	2	1	1	1	2	2	2	3	1	2	4	5	4	5	5	5	5	5	5	5	5	4	5	5	6	6	6	5	6	6	6	6	6	6	6	6	6	5	5	6	5	6	5	5	6	6	6	4
27	1	1	2	1	1	1	2	3	1	2	2	4	4	3	3	2	5	5	5	5	5	4	5	5	5	5	5	5	5	5	5	5	5	5	5	5	4	5	5	5	5	5	5	5	5	5	5	5	4
50	1	2	1	1	2	3	1	3	2	2	1	4	4	4	3	4	4	4	5	4	4	4	4	4	5	4	5	5	5	5	4	4	5	3	3	4	3	4	5	3	4	3	4	4	4	4	3	3	4
26	1	2	2	1	1	1	2	2	1	2	1	4	5	4	4	4	4	5	5	5	5	5	5	5	6	6	6	6	5	6	6	6	6	6	6	6	6	6	6	6	6	6	6	5	6	6	6	6	4
31	2	2	1	1	1	1	1	3	2	1	1	5	4	3	4	4	4	5	4	4	4	4	4	4	5	5	5	5	5	5	5	5	5	5	5	5	5	5	5	5	5	5	5	5	5	5	5	5	4
59	1	2	1	1	3	3	2	3	1	2	1	4	4	4	3	4	4	4	4	4	4	4	4	4	1	1	4	5	5	5	5	5	5	5	5	5	5	5	5	5	5	5	5	5	5	5	5	5	4
26	1	2	2	1	1	1	2	2	1	2	2	4	4	4	4	4	4	4	4	4	4	4	4	4	5	5	5	5	5	5	5	5	5	5	5	5	5	5	5	5	5	5	5	5	5	5	5	5	4
34	2	2	1	1	1	2	2	3	2	1	1	3	3	4	4	4	4	4	4	4	4	4	4	4	3	3	4	3	4	4	3	2	3	2	4	4	3	3	3	3	3	3	3	3	4	4	2	3	4
39	1	2	1	1	2	2	2	3	2	1	1	4	2	5	5	4	5	5	5	5	5	5	5	5	6	5	6	6	6	5	6	6	6	5	6	6	6	6	6	6	6	6	6	6	3	1	2	2	4
27	2	1	1	1	1	1	2	2	2	2	1	5	4	3	5	3	5	5	5	5	5	5	4	5	5	5	4	5	6	6	6	6	5	4	5	5	5	5	5	5	5	5	5	5	5	5	4	5	4
42	2	2	1	1	2	1	2	3	4	2	1	4	3	3	4	3	4	4	5	4	5	4	3	4	5	3	5	5	5	5	5	3	5	3	5	5	3	4	3	3	3	2	5	4	4	5	3	4	5
38	2	2	1	1	2	2	2	2	3	1	1	3	4	3	3	3	4	4	4	4	4	4	4	4	5	5	5	5	5	5	5	5	5	3	4	5	5	5	5	5	5	4	5	5	5	5	4	5	4
29	2	1	1	2	2	1	2	1	2	2	2	4	4	3	4	4	5	5	5	5	5	5	4	5	4	5	5	6	2	4	4	6	5	4	3	5	6	6	5	3	5	4	6	5	6	4	4	3	4
35	1	1	1	2	1	1	2	3	2	2	1	4	4	4	3	4	4	4	3	3	4	4	3	4	4	4	4	4	3	4	4	4	5	2	4	2	5	4	4	4	4	3	5	4	4	4	4	4	4
27	2	1	2	1	1	1	2	2	2	2	1	5	4	5	5	4	5	5	4	5	5	5	3	5	4	4	4	4	4	3	2	3	4	4	4	4	4	4	4	4	3	3	3	3	4	3	4	4	4
28	1	2	1	1	1	1	2	3	2	1	1	4	2	3	2	2	2	4	4	4	4	4	2	4	3	3	2	4	3	4	4	1	4	2	2	2	2	2	2	1	2	2	6	4	2	2	3	2	4
27	2	2	2	1	1	1	2	3	1	2	2	4	4	3	4	2	3	4	4	4	4	4	3	4	3	2	2	4	3	5	4	3	4	2	4	4	4	4	5	5	5	3	4	4	4	5	5	5	4
41	1	2	1	1	1	2	2	3	3	2	2	3	2	3	4	4	4	4	4	4	4	4	2	4	3	2	3	3	2	3	4	4	2	3	2	2	2	4	3	3	4	1	5	5	4	2	2	4	4
27	1	2	1	1	1	1	1	2	1	2	2	3	4	4	4	4	4	4	4	4	5	4	4	4	5	4	5	5	5	5	5	5	5	4	5	5	5	5	5	5	5	5	5	5	5	5	5	5	4
42	2	2	1	1	2	2	2	3	4	1	1	4	2	4	4	4	4	5	5	4	5	5	4	5	5	6	6	4	5	6	4	5	5	4	5	5	5	5	6	5	5	5	5	5	5	5	4	5	4
27	2	2	1	2	2	1	2	3	1	1	2	4	4	4	4	3	4	4	4	4	4	4	3	4	4	3	3	5	3	4	3	4	4	3	4	4	4	4	4	3	4	3	4	4	3	3	4	4	4
34	2	2	1	1	2	1	2	2	3	2	2	5	5	5	5	5	5	5	5	5	5	5	5	5	1	1	4	1	3	1	1	5	5	2	4	5	5	5	5	5	5	5	4	5	4	5	3	5	4
43	2	1	1	1	1	2	2	3	4	2	1	5	5	4	4	4	4	4	4	4	4	4	4	4	5	5	5	5	5	5	5	5	5	5	5	5	5	5	5	5	5	4	6	5	5	5	5	5	3
44	1	1	1	1	2	1	2	3	3	2	1	5	5	5	5	5	5	5	5	5	5	5	5	5	6	6	6	4	6	6	6	6	6	6	6	6	6	6	6	6	6	6	6	6	6	6	6	6	4
29	1	2	1	1	2	1	2	2	1	1	2	5	5	3	3	5	5	5	5	5	5	5	5	5	6	6	6	6	6	6	6	6	6	6	6	6	6	6	6	6	6	6	6	6	6	6	6	6	4
32	2	1	1	2	1	1	2	1	2	1	2	5	4	4	4	4	4	4	4	4	3	4	4	4	4	4	4	4	4	4	4	4	4	4	4	4	4	4	4	4	4	4	4	4	4	5	4	4	3
34	2	2	1	1	1	1	2	2	3	2	1	4	4	4	4	4	5	4	4	5	4	5	5	5	5	5	4	5	5	5	5	5	5	5	5	5	5	5	5	5	5	3	4	5	4	5	5	5	4
32	1	2	2	1	2	1	2	3	2	2	1	4	3	4	3	3	4	4	4	4	4	4	3	4	5	4	4	5	3	3	5	5	5	4	5	5	6	6	6	6	6	5	5	5	5	4	3	4	4
41	2	2	1	1	1	3	1	3	3	1	1	5	5	4	4	5	5	5	4	4	5	5	5	5	6	6	2	6	4	5	5	5	5	4	5	1	4	4	4	2	4	5	4	2	4	2	2	3	4
57	1	2	2	1	2	2	2	2	4	1	2	5	4	1	4	3	4	5	5	4	4	5	4	4	5	5	5	5	2	5	5	5	5	4	5	5	5	5	5	5	5	4	5	5	5	5	4	5	4
34	1	2	1	1	1	1	2	3	2	1	1	4	4	4	4	4	3	4	4	4	4	4	4	4	5	5	5	5	5	5	5	5	5	2	4	4	5	5	5	5	5	5	5	5	5	5	5	5	4
50	1	1	2	2	1	1	2	3	4	2	1	3	5	4	3	1	4	4	4	4	4	4	3	3	4	6	4	4	5	3	5	5	5	5	5	5	5	5	2	4	5	5	5	5	3	4	5	5	4
42	1	2	1	1	2	2	1	3	2	2	1	5	5	5	5	5	5	5	5	5	5	5	5	5	1	6	6	6	6	6	6	6	6	6	6	6	6	6	6	6	6	6	6	6	6	6	6	6	5
30	2	2	1	1	1	2	2	3	2	1	2	4	4	4	4	3	4	4	4	5	5	5	4	4	2	5	2	5	4	5	5	6	5	3	2	3	3	5	5	4	4	5	4	4	5	4	2	3	3
46	1	1	1	1	2	2	2	2	4	2	1	4	4	3	5	5	5	5	5	5	5	5	4	4	5	5	5	5	5	5	5	5	5	4	5	5	5	5	5	5	5	5	5	5	5	5	5	5	4
60	1	1	1	1	1	1	2	3	4	1	1	4	4	4	4	4	4	4	4	4	4	4	4	4	5	5	5	5	5	5	5	5	5	5	5	5	5	5	5	5	5	5	5	5	5	5	5	5	4
36	1	2	1	1	2	1	2	3	3	1	1	5	5	5	5	5	5	5	5	5	5	5	5	5	6	6	6	6	6	6	6	1	6	6	6	6	6	6	6	6	6	6	6	6	6	6	6	6	5
50	2	2	1	1	2	3	1	2	3	2	2	4	4	4	4	4	4	4	4	4	4	4	4	4	2	5	5	5	5	5	5	5	5	5	5	5	5	5	5	5	5	5	5	5	5	5	5	5	4
55	1	1	1	1	1	1	1	3	4	1	1	5	5	5	5	2	5	5	5	4	5	5	5	4	2	5	5	6	5	3	2	6	5	6	6	4	4	5	5	5	6	5	5	6	5	6	4	6	4
32	2	2	1	1	2	2	2	2	1	1	1	4	4	4	4	4	4	4	4	4	4	4	4	4	4	3	4	4	4	5	3	4	5	4	4	4	4	4	4	3	4	3	4	4	4	4	4	4	4
30	1	2	2	1	2	1	2	3	2	2	2	2	2	2	3	2	3	4	4	4	4	4	4	4	1	2	2	5	4	3	3	5	5	5	5	5	5	5	5	5	5	5	5	5	5	5	5	5	4
44	2	2	1	1	3	3	2	2	4	1	1	2	4	4	4	4	4	4	4	4	4	4	4	4	5	5	5	5	5	5	5	5	5	5	5	5	5	5	5	4	5	5	5	5	5	5	5	5	3
39	2	2	1	1	3	2	1	3	3	1	1	5	5	3	4	4	5	4	4	5	4	4	4	5	4	5	4	5	5	5	5	5	5	3	4	4	4	4	4	4	4	4	5	4	4	4	5	5	4
28	2	2	1	1	1	1	2	2	1	2	1	5	4	4	4	4	4	4	5	4	5	5	4	5	5	5	5	6	5	6	5	5	5	5	6	6	6	6	6	5	5	5	6	6	6	6	5	6	2
42	1	1	1	1	2	1	1	3	4	2	1	5	5	5	5	3	4	4	3	4	4	4	4	4	4	5	5	5	5	5	4	4	4	4	5	5	5	5	5	5	5	5	5	5	5	5	5	5	3
53	2	1	1	1	2	1	2	2	4	2	2	4	4	4	4	4	5	4	4	4	4	4	4	4	5	5	5	2	2	5	5	5	5	2	5	5	5	5	4	5	5	5	4	5	3	5	5	5	4
40	2	2	1	1	2	2	1	3	3	2	1	4	3	4	4	1	4	4	4	5	4	4	4	4	4	4	4	4	4	4	4	3	3	4	3	4	3	4	3	3	4	3	4	4	4	4	3	3	4
31	1	2	1	1	1	2	2	3	2	2	1	4	4	5	3	5	5	4	5	4	4	4	4	4	5	4	3	5	5	5	5	4	5	1	4	3	4	5	5	4	5	4	5	4	4	3	1	4	3
37	1	2	1	1	2	2	2	2	2	1	1	4	4	4	4	4	4	4	4	4	4	4	4	4	5	5	5	5	5	5	5	5	5	5	5	5	5	5	5	5	5	5	5	5	5	5	5	5	4
37	2	2	1	1	2	2	1	2	2	2	1	5	5	5	5	5	5	5	5	5	5	5	5	5	5	5	5	5	5	5	4	5	5	5	5	5	5	5	5	5	5	5	5	5	5	5	5	5	4
45	2	2	1	1	2	1	2	3	3	1	1	5	5	5	5	5	5	4	4	4	4	4	4	4	4	5	5	5	5	5	5	5	5	2	5	5	5	5	5	5	5	2	2	5	5	5	5	5	4
46	2	2	1	1	2	3	2	3	2	1	1	4	4	3	3	2	3	5	5	3	5	5	3	3	6	6	6	6	6	6	6	6	6	1	6	2	6	6	6	6	6	3	3	6	6	1	1	5	4
32	2	2	1	1	2	2	2	2	3	2	1	5	3	5	4	3	5	5	5	5	5	5	4	5	1	1	4	5	5	5	5	5	5	4	4	5	5	4	5	5	5	5	5	5	5	5	4	5	4
58	1	1	1	1	2	1	2	3	4	2	1	4	4	4	4	4	4	4	4	4	5	5	5	4	5	5	4	5	4	5	4	5	5	5	5	5	5	4	5	5	4	2	5	3	5	4	4	4	4
24	2	1	2	1	1	1	2	3	1	2	1	5	5	5	5	3	5	4	5	5	5	5	3	5	4	5	4	5	4	4	5	5	6	4	5	5	4	5	5	5	5	5	6	4	5	5	4	6	4
48	1	2	1	1	2	3	1	2	4	1	1	2	3	3	3	4	4	5	4	4	4	4	4	4	5	5	5	5	5	5	6	6	5	5	5	5	5	5	5	5	5	5	5	5	5	5	5	5	4
39	1	2	1	1	2	1	1	2	2	2	1	5	4	4	4	4	5	4	4	4	4	4	3	4	5	5	5	5	5	5	5	5	5	3	5	5	5	5	5	5	5	5	4	5	5	5	5	5	4
50	2	2	1	1	1	2	2	2	4	1	2	4	4	4	5	4	4	4	4	4	5	5	4	4	5	5	4	5	5	5	4	5	4	2	4	4	4	4	4	4	5	5	5	5	5	5	4	5	4
43	2	1	1	1	2	1	1	3	2	2	1	5	5	5	5	5	5	5	5	5	5	5	5	5	1	5	4	5	5	5	4	5	4	3	4	4	4	4	4	4	4	4	4	4	4	4	3	4	3
45	1	1	1	1	2	2	1	2	1	2	1	2	4	4	4	3	4	4	4	4	4	5	4	4	5	5	5	5	5	5	5	5	5	4	5	5	5	5	5	5	5	5	4	5	4	2	2	5	4
37	2	2	1	1	1	1	2	3	1	2	1	4	3	3	3	4	4	3	4	4	4	4	3	4	3	3	2	3	3	2	3	2	3	3	3	3	2	3	4	3	4	4	4	4	3	3	2	2	3
44	1	1	1	1	1	1	1	2	4	2	1	4	4	4	4	4	4	4	4	4	4	4	4	4	2	5	5	5	5	5	5	5	5	5	5	5	5	5	5	5	5	5	5	5	5	5	5	5	4
26	2	2	1	1	1	1	2	2	1	2	2	3	4	4	4	4	4	3	4	4	3	3	3	4	3	3	3	2	2	2	2	2	2	3	2	2	3	3	3	3	2	4	4	4	3	2	2	3	3
35	2	2	1	1	2	2	1	3	3	1	2	4	4	3	4	4	4	4	4	4	4	4	4	4	5	5	5	5	5	5	4	4	4	4	4	4	4	4	4	4	4	4	4	4	4	4	5	4	4
33	2	2	1	1	2	1	2	2	2	1	1	3	4	5	5	2	5	4	4	5	5	4	4	4	5	5	4	5	5	5	5	5	5	4	5	5	5	5	5	5	4	5	5	5	5	5	5	5	4
29	1	2	1	1	2	1	2	2	1	1	1	4	4	4	4	4	4	4	4	4	4	4	3	4	4	5	5	5	5	5	5	5	5	4	5	5	5	5	5	5	5	5	5	5	5	5	5	5	4
38	1	2	1	1	2	2	2	3	1	1	1	4	4	3	4	3	4	5	4	5	5	4	3	4	5	5	5	6	5	5	5	6	5	4	4	5	5	5	5	4	5	3	5	5	5	5	4	4	4
42	1	1	1	2	2	1	2	2	1	1	2	5	5	4	5	3	5	4	5	5	5	5	5	5	6	6	5	5	5	5	5	6	6	5	5	5	5	5	5	5	5	5	5	5	5	6	5	5	4
35	2	2	1	1	2	2	2	2	3	2	2	5	5	4	4	4	4	4	4	5	4	4	4	4	4	4	4	5	4	5	4	4	4	4	4	4	5	4	5	3	4	4	6	5	4	4	5	5	4
33	1	2	1	1	1	1	2	3	2	2	1	3	2	1	2	2	3	4	4	4	4	4	4	4	5	5	3	3	4	5	3	1	3	2	2	3	3	3	3	2	2	2	5	2	3	3	3	2	5
23	2	1	2	2	1	1	2	2	1	2	2	5	4	3	4	3	5	5	4	5	4	4	4	4	6	4	4	6	4	6	5	5	6	5	4	5	5	5	5	5	4	3	4	4	5	5	5	5	3
47	2	1	1	1	2	1	1	2	2	2	2	5	4	4	5	4	4	5	4	5	5	5	5	5	4	5	5	5	5	5	5	5	5	5	5	5	5	5	5	5	5	5	5	5	5	5	5	5	1
48	1	1	1	2	1	2	2	2	2	1	1	4	5	5	5	4	5	5	4	5	5	5	5	5	1	5	5	5	5	5	5	5	5	5	5	5	5	5	5	5	5	5	4	5	5	5	5	5	3
33	1	2	1	1	1	1	1	3	2	2	1	3	4	4	3	4	4	4	4	4	4	4	3	4	2	2	1	2	5	5	5	4	5	2	2	2	2	5	5	5	2	5	5	2	2	5	5	2	2
27	2	2	2	1	1	2	2	3	1	1	1	1	1	1	1	1	1	1	1	1	1	1	1	1	6	1	1	1	1	1	1	1	1	1	1	1	1	1	1	1	1	1	1	1	1	1	1	1	5
40	1	1	1	1	2	1	2	2	3	2	2	4	4	4	5	4	5	5	5	5	5	5	5	5	5	5	5	5	5	5	5	5	5	3	5	5	5	5	5	5	5	5	5	5	6	5	4	6	2
26	2	1	1	1	1	1	2	3	1	2	1	3	3	2	4	5	4	4	4	4	4	4	4	4	4	4	5	5	5	5	5	5	5	5	5	5	5	5	5	5	5	5	5	5	5	5	4	5	4
42	2	2	1	1	2	2	1	3	4	2	1	5	5	5	5	5	5	5	5	5	5	5	5	5	6	6	6	6	6	6	5	5	5	5	5	5	5	5	5	4	5	2	5	5	5	5	3	5	4
35	1	2	1	1	1	1	2	3	3	2	2	5	4	4	4	4	4	4	4	4	4	4	4	4	2	5	4	5	5	5	5	5	5	3	4	4	4	4	5	4	4	4	5	4	4	5	4	5	4
31	2	2	2	2	2	1	2	3	2	1	2	4	4	5	5	3	4	4	5	5	4	4	3	4	4	4	5	5	4	5	4	4	3	3	3	4	4	4	4	4	4	5	5	4	4	4	3	3	4
56	1	1	1	1	2	1	1	2	4	2	1	3	2	3	3	1	4	4	4	4	4	4	4	4	4	4	5	5	5	5	4	5	5	3	3	5	5	3	5	5	5	3	5	5	3	5	5	5	4
40	1	2	1	1	2	1	2	2	3	2	1	5	5	5	5	5	5	5	5	5	5	5	5	5	5	5	5	2	5	5	5	5	5	5	5	5	5	5	5	5	5	5	5	5	5	5	5	5	4
40	2	1	1	1	1	2	2	1	1	1	2	4	4	4	4	2	4	4	4	4	4	4	4	4	5	5	5	5	5	5	5	5	5	5	5	5	5	5	5	5	5	5	5	5	5	5	5	5	3
41	1	2	1	1	2	1	1	2	4	2	1	5	5	3	4	4	5	5	5	4	4	5	4	4	4	4	4	4	5	5	5	5	5	2	4	4	4	5	5	3	4	4	5	5	5	5	4	5	4
34	1	2	1	1	1	2	2	3	3	1	1	4	2	4	4	4	3	3	4	2	4	4	3	4	3	3	4	5	4	5	4	3	4	3	3	4	3	4	4	3	3	4	4	3	3	3	4	4	4
34	2	2	1	1	1	1	2	3	3	1	2	4	4	4	4	4	4	4	4	4	4	4	3	4	4	3	3	4	4	4	4	4	3	2	3	4	3	4	3	2	3	3	4	4	3	3	3	4	4
37	1	1	2	1	2	1	2	1	3	2	2	4	4	4	4	4	4	4	4	4	4	4	4	4	2	5	5	5	5	5	5	5	5	5	5	5	5	5	5	5	5	5	5	5	5	5	5	5	4
27	1	2	2	2	1	1	2	3	1	2	1	5	3	3	3	2	4	4	4	4	4	4	4	4	4	5	5	5	6	6	5	3	3	2	4	4	5	5	6	5	4	4	5	5	5	5	5	4	5
40	2	2	1	1	2	3	2	2	1	1	2	3	3	3	4	4	4	4	3	4	3	4	4	4	4	4	4	4	4	4	4	4	4	4	4	4	4	4	4	3	4	4	4	4	4	4	3	4	4
37	2	1	1	1	2	1	2	2	4	2	1	4	4	4	4	4	4	4	4	4	4	4	3	4	4	5	5	5	5	5	4	5	5	3	3	4	5	5	5	5	5	5	5	5	5	5	5	5	4
51	2	2	1	1	2	3	1	3	4	2	1	5	5	4	5	4	4	4	5	5	4	4	4	4	5	5	5	5	5	5	5	6	5	5	5	5	5	5	5	5	5	5	5	5	5	5	5	5	2
38	2	2	1	1	2	2	2	3	3	1	2	4	4	2	5	3	5	4	5	5	5	5	4	5	5	5	4	5	5	5	5	5	5	4	5	5	5	5	5	5	5	5	5	5	5	5	5	5	3
42	1	2	1	1	2	3	2	2	4	2	1	4	3	4	4	4	4	4	4	4	4	4	3	4	4	4	5	5	5	5	5	4	5	4	4	4	5	5	5	4	5	3	4	5	5	4	4	5	3
26	2	2	2	1	2	1	2	2	1	1	2	5	4	4	4	4	4	3	4	4	4	4	3	4	3	5	5	5	4	5	4	4	4	3	3	3	3	4	5	3	4	3	4	5	5	4	3	4	4
59	1	1	1	1	3	1	1	3	4	2	1	5	5	5	5	5	5	5	5	5	5	5	5	5	6	6	5	3	4	2	4	6	5	3	1	3	4	5	3	2	2	3	5	6	4	1	1	1	1
28	2	2	2	1	3	1	2	1	2	2	1	5	4	4	4	4	5	5	4	5	5	5	5	5	5	5	5	6	6	5	5	5	5	4	4	5	5	5	5	5	5	5	5	5	5	5	5	5	1
40	2	2	1	1	2	3	2	2	3	1	1	4	4	3	4	3	4	4	4	4	4	4	4	4	4	4	4	4	4	4	4	3	3	2	2	2	3	4	4	3	4	3	4	4	4	3	3	3	2
48	2	1	1	1	1	1	1	3	2	2	1	4	5	5	5	4	5	5	4	5	5	5	5	5	5	5	5	5	5	5	5	5	1	5	5	5	5	5	5	5	5	5	5	5	5	5	5	5	3
29	2	2	2	1	1	1	2	2	1	2	1	4	3	2	3	2	4	4	4	5	5	5	5	5	5	5	5	4	4	5	4	5	5	3	2	5	5	4	5	4	5	4	4	4	5	5	6	5	3
27	1	2	2	2	1	1	2	3	1	2	1	5	5	5	3	3	2	3	3	4	2	1	2	5	3	4	4	4	3	4	4	4	3	3	4	4	4	4	4	3	4	5	5	6	4	5	6	4	5
33	2	2	1	1	1	1	2	2	2	2	1	4	4	4	4	4	4	4	4	4	4	4	4	4	2	3	3	5	3	4	3	3	4	3	3	3	3	3	3	3	4	3	4	3	2	3	2	3	3
33	1	1	2	1	1	1	2	3	1	2	1	4	4	4	3	2	4	4	4	4	4	4	4	4	5	5	2	5	4	5	5	3	5	4	4	4	4	3	5	3	5	5	5	4	5	5	3	3	4
50	1	1	1	1	1	1	2	3	4	1	1	5	5	5	5	2	4	5	2	5	4	5	4	4	5	5	5	5	5	5	5	5	5	3	5	5	5	5	5	5	5	5	5	5	5	5	5	5	3
47	2	2	1	1	1	3	2	2	4	1	1	4	4	4	5	5	5	5	5	5	5	5	3	5	4	5	5	5	5	5	5	6	5	5	5	5	5	5	5	4	5	5	5	5	5	5	5	5	4
51	2	1	1	1	2	1	2	3	4	2	2	5	4	3	4	3	4	4	5	4	5	5	4	5	5	3	3	5	4	4	3	5	5	4	3	5	5	5	5	5	5	5	4	5	3	5	4	5	4
28	1	2	1	1	2	2	1	3	1	2	1	4	3	3	4	4	4	4	5	5	4	4	3	4	4	4	5	5	4	5	5	4	5	4	4	4	4	5	5	4	5	5	5	5	5	4	4	5	4
34	2	2	1	1	2	1	2	3	3	2	1	5	4	4	5	4	4	4	4	4	4	4	4	4	5	5	4	5	5	5	5	5	5	4	5	5	5	5	5	3	5	3	5	5	4	5	2	5	4
36	1	1	1	2	2	1	2	3	3	1	1	4	3	4	4	3	4	4	5	4	4	4	4	4	5	5	5	5	5	5	5	5	5	4	4	5	5	4	4	4	4	4	5	4	5	4	4	3	4
42	2	1	1	2	1	1	2	2	2	2	2	2	2	2	2	4	4	4	3	4	4	4	4	3	2	5	5	5	5	5	5	4	5	2	5	5	5	5	5	2	5	5	5	5	5	5	5	5	4
45	1	1	1	2	1	1	2	3	2	2	1	4	4	4	4	2	4	4	4	4	4	4	4	4	5	5	5	5	5	5	5	5	5	5	5	5	5	5	5	5	5	5	5	5	2	5	5	5	3
25	1	1	1	1	1	1	1	1	1	1	1	5	5	5	5	5	5	5	5	5	5	5	5	5	1	1	1	1	1	1	1	1	1	1	1	1	1	1	1	1	1	1	1	1	1	1	1	1	1
55	1	1	1	2	1	1	1	3	4	1	1	4	4	4	4	4	4	5	4	5	5	4	5	4	5	5	5	5	5	5	5	5	5	5	5	5	5	5	5	5	5	5	5	5	6	5	5	5	4
43	1	1	1	1	1	1	2	3	4	2	1	4	4	4	4	4	4	4	5	4	4	4	4	4	2	4	5	5	5	5	5	5	5	4	4	5	5	5	5	5	5	4	4	5	5	5	5	4	4
30	2	2	1	1	1	2	2	1	2	1	1	4	4	3	3	3	3	4	4	4	4	4	3	4	5	5	5	5	5	5	5	5	5	5	5	5	5	5	5	5	5	5	5	5	5	5	5	5	4
39	2	1	1	1	1	2	2	2	4	2	1	4	3	4	4	4	4	4	4	4	5	5	4	4	4	3	3	3	3	3	4	5	5	4	4	4	4	5	5	5	5	5	5	5	5	5	4	4	2
28	1	2	1	1	2	1	2	2	1	2	2	4	4	4	4	4	4	4	4	4	4	4	4	4	5	5	5	5	5	5	5	5	5	5	5	5	5	5	5	5	5	5	5	5	5	5	5	5	4
34	2	1	1	2	1	2	2	2	2	2	1	4	4	3	3	5	4	4	4	5	5	4	4	4	4	1	5	4	5	5	5	3	5	5	5	5	5	5	5	5	5	5	5	5	5	5	5	5	3
46	1	1	1	1	1	2	2	2	2	2	1	4	3	3	4	3	4	3	4	4	4	4	4	4	4	4	4	4	5	5	3	4	5	3	3	4	4	4	5	4	4	2	5	4	4	5	3	4	4
41	1	2	1	1	2	2	2	3	3	2	1	4	4	4	4	2	4	4	4	4	4	4	4	4	5	5	5	5	5	5	5	5	5	5	5	5	5	5	5	5	5	5	5	5	5	5	5	5	4
47	1	1	1	1	1	3	1	2	2	1	2	4	4	3	3	3	4	4	3	4	5	5	4	3	5	5	5	5	5	5	5	5	5	5	5	5	5	4	5	5	4	5	4	5	5	6	5	5	4
34	1	2	2	1	2	1	1	3	3	1	1	4	4	2	3	1	5	4	5	5	4	4	4	4	4	3	4	4	4	4	4	3	4	4	3	4	4	4	4	4	4	3	4	4	4	4	4	4	3
58	1	1	1	1	2	2	2	3	4	2	1	4	5	4	4	2	5	5	5	5	5	5	5	5	5	5	6	6	5	3	5	5	5	6	5	5	5	5	5	5	6	6	5	5	6	3	5	5	4
27	2	2	1	1	1	1	2	1	1	1	1	4	1	4	1	1	1	5	3	3	5	5	2	2	3	3	1	4	1	1	3	1	2	2	1	1	1	4	1	3	1	1	1	5	1	1	1	1	5
38	2	2	1	1	2	2	2	2	1	1	2	5	4	1	5	1	5	5	5	5	5	5	4	4	1	5	4	6	6	6	6	6	6	4	5	5	6	5	6	6	6	6	6	6	6	5	6	5	4
34	2	2	1	1	2	2	1	3	1	1	1	3	3	2	4	4	3	3	4	4	4	4	3	4	3	3	4	3	3	3	3	2	3	3	3	4	3	3	3	3	3	3	4	4	4	4	3	4	2
27	2	2	2	1	2	1	2	3	1	2	1	4	3	4	4	4	3	4	4	4	4	3	3	4	4	5	3	5	5	4	3	5	5	3	3	4	5	5	5	5	5	5	3	4	3	3	2	4	3
67	1	1	1	2	2	2	1	3	4	2	1	5	5	5	5	5	5	5	5	5	5	5	5	5	5	5	5	5	5	5	2	5	5	5	5	5	6	6	6	5	5	5	5	5	5	2	5	5	2
39	1	2	1	1	2	2	1	3	3	2	1	4	4	4	4	4	4	4	4	4	4	4	4	4	5	5	5	5	5	5	5	5	5	5	5	5	5	5	5	5	5	5	5	5	5	5	3	5	4
38	1	2	1	1	2	2	1	3	4	2	1	3	4	3	4	5	4	4	5	4	4	4	3	4	5	5	5	5	5	5	5	5	5	4	5	5	5	5	5	5	5	5	5	5	5	5	4	5	2
51	1	1	1	1	2	2	1	2	2	2	1	4	4	3	3	4	4	4	3	3	4	4	4	4	5	5	5	5	5	5	5	5	5	3	5	5	5	5	5	5	5	5	5	5	3	5	5	5	5
40	1	2	1	1	1	1	2	3	4	2	1	5	5	4	5	4	5	5	5	5	5	5	4	4	2	2	2	2	2	1	5	6	6	5	5	5	5	6	5	5	5	5	5	5	5	5	4	5	3
40	1	1	1	1	2	1	2	3	4	1	1	5	3	2	4	4	5	4	4	4	4	4	4	4	5	5	4	4	5	5	4	2	3	2	2	3	3	3	4	2	3	3	5	3	3	5	2	3	1
35	1	2	1	1	1	1	2	3	4	2	1	4	2	2	2	4	2	4	4	2	4	4	4	4	5	5	5	5	4	5	3	2	2	2	2	2	2	2	2	1	1	1	2	2	2	2	2	2	4
42	2	2	1	1	1	1	2	3	4	1	1	4	4	4	4	4	4	4	4	4	4	4	5	5	1	5	5	5	5	5	5	6	5	5	5	5	5	5	5	5	5	5	5	5	5	5	5	5	4
33	1	1	1	1	2	1	1	3	2	2	1	4	4	5	4	4	5	5	5	5	5	5	4	5	5	5	5	5	2	5	5	5	5	4	5	4	4	4	5	4	4	3	5	5	4	4	4	4	4
31	2	2	1	2	2	2	2	2	1	1	2	4	3	3	4	3	4	4	4	4	4	4	4	4	5	5	4	5	5	5	5	5	5	5	5	5	5	5	5	5	5	5	5	5	5	5	5	5	4
50	1	1	1	1	1	2	1	3	4	1	1	4	4	4	5	4	4	5	5	5	4	4	4	4	5	5	5	5	5	5	5	5	5	5	5	5	5	5	5	5	5	5	5	5	5	5	5	5	4
54	1	1	2	2	1	1	2	3	4	1	1	4	4	5	4	5	5	4	5	5	4	4	4	4	2	2	2	4	4	1	1	5	2	2	2	1	3	1	4	1	2	1	3	3	3	3	1	3	2
29	1	2	1	2	1	1	2	2	2	2	1	4	4	3	4	2	4	4	3	4	5	4	3	4	4	5	4	5	4	5	5	5	5	4	5	5	5	5	5	5	5	5	5	5	5	5	4	5	2
46	1	2	1	1	3	3	1	3	1	1	1	5	5	3	5	5	5	5	5	5	5	5	5	5	6	6	6	6	6	6	6	6	6	5	6	5	5	6	6	5	5	4	5	5	5	4	5	5	4
35	2	2	1	1	2	2	2	3	3	2	1	4	3	4	4	3	4	4	4	4	4	4	4	4	5	5	5	5	5	5	5	4	5	4	4	4	4	4	4	4	5	4	5	4	4	4	4	5	4
41	1	2	1	1	1	1	2	3	3	2	1	4	3	4	4	3	4	4	4	4	4	4	4	4	3	4	3	5	4	4	4	4	2	2	3	4	4	4	4	4	4	3	3	4	3	3	4	4	4
39	2	2	1	1	1	2	2	2	4	2	1	4	3	3	4	4	4	4	4	4	4	4	4	4	5	5	4	5	5	5	5	4	4	4	4	5	4	3	5	4	5	5	4	3	3	4	3	4	4
37	2	2	1	1	2	2	2	2	2	2	2	5	4	4	4	4	4	4	4	4	4	4	4	4	4	5	5	5	5	5	5	5	5	5	5	4	4	4	4	4	4	4	4	4	4	4	4	4	4
31	2	2	1	1	2	2	2	3	3	1	1	5	5	3	5	5	5	5	5	5	5	5	5	5	6	6	6	6	6	6	6	6	6	2	6	6	6	6	6	3	6	6	6	6	6	6	6	6	5
44	1	1	1	1	1	1	2	2	4	1	1	5	5	5	5	5	5	5	5	5	5	5	5	5	6	6	6	6	6	6	6	6	6	5	6	6	6	6	6	6	6	6	6	6	6	6	6	6	4
51	2	1	1	1	1	1	2	3	4	2	1	4	4	4	4	4	4	4	4	4	4	4	4	4	5	5	5	5	5	5	5	5	5	5	5	5	5	5	5	5	5	5	5	5	5	5	5	5	4
45	2	1	1	1	1	1	2	3	3	2	1	5	4	4	3	3	4	4	4	4	4	4	4	4	5	5	4	5	5	5	5	5	5	4	5	5	5	5	5	5	5	4	5	5	5	5	4	4	3
32	1	2	1	1	2	2	1	2	1	1	1	4	4	2	4	4	5	5	5	5	5	5	5	5	5	6	5	5	5	5	5	5	5	5	5	5	5	5	5	5	5	5	5	5	5	5	5	5	4
52	2	1	1	1	1	1	2	2	4	2	1	4	4	4	4	4	4	4	4	4	4	4	4	4	4	4	4	4	5	5	4	4	5	4	5	5	5	4	4	5	4	4	5	4	5	5	5	4	4
29	1	2	1	1	2	2	1	2	2	2	1	4	4	4	4	4	4	4	4	4	4	4	4	4	5	5	5	5	4	5	5	5	5	4	4	5	4	3	5	4	5	2	4	3	3	2	2	3	4
39	2	2	1	1	1	2	2	3	3	2	2	4	4	4	4	2	5	4	5	5	4	4	4	4	5	5	5	5	5	5	5	5	5	5	5	5	5	5	5	5	5	2	5	5	5	2	2	5	4
36	2	2	1	1	2	1	2	2	3	2	1	5	4	5	4	4	4	4	4	4	4	4	4	4	5	5	5	5	5	5	4	5	5	4	4	4	4	5	5	4	4	4	4	4	4	4	4	4	3
28	2	2	2	1	1	1	2	2	1	2	2	4	3	4	4	3	4	4	4	4	4	4	3	4	5	4	4	5	4	4	4	4	4	4	4	5	4	4	5	4	4	5	5	5	4	4	4	4	3
30	1	2	2	1	2	1	2	3	2	2	1	4	5	5	4	5	5	5	5	5	5	5	5	5	5	4	4	5	5	5	5	5	5	5	5	5	5	5	6	5	5	5	5	5	3	5	5	4	3
48	1	1	1	1	1	2	2	3	4	2	1	5	3	5	5	5	4	4	4	4	4	4	4	4	5	4	4	5	5	5	5	5	5	4	5	4	5	5	5	3	5	5	5	5	5	5	5	5	4
49	1	1	1	1	2	1	1	2	3	2	1	4	4	3	4	4	4	4	4	4	4	4	4	4	5	4	3	5	5	5	5	5	5	5	5	5	5	5	5	5	5	5	5	5	5	5	4	5	4
40	2	2	1	1	1	1	2	3	3	2	1	4	3	2	3	2	4	4	2	4	4	4	4	4	5	5	5	5	5	5	5	5	5	5	5	5	5	5	5	5	5	3	5	5	5	5	5	5	4
36	1	1	1	1	2	1	2	3	1	2	1	4	4	3	4	3	3	4	4	4	4	4	4	4	5	5	5	5	5	5	5	5	5	5	5	5	5	5	5	5	5	5	5	5	5	5	5	5	4
26	1	1	2	1	1	1	2	3	1	2	1	4	4	3	3	3	4	4	4	4	4	4	4	4	5	5	5	4	5	5	4	4	5	3	4	4	5	5	4	5	5	3	5	5	4	4	3	4	4
31	1	2	1	1	1	1	2	3	2	2	1	2	1	2	2	2	4	2	4	4	4	4	4	4	5	5	5	5	5	2	3	5	2	2	4	4	5	5	5	2	5	5	5	2	1	3	3	4	4
34	1	2	1	1	1	1	2	2	3	2	1	5	5	3	4	3	4	4	3	4	4	4	4	4	4	4	4	4	4	4	4	4	4	4	4	4	4	4	4	4	4	4	4	4	4	4	4	4	4
34	2	2	1	1	1	2	2	2	3	1	2	3	3	4	4	3	4	4	4	5	4	4	4	4	5	4	4	5	5	5	4	4	2	3	4	4	4	4	4	4	3	2	5	4	4	4	3	4	3
51	1	1	1	1	2	1	2	3	4	2	1	4	4	2	3	3	4	4	4	4	4	4	4	4	3	3	3	5	5	4	4	4	4	3	5	5	5	5	4	5	4	4	5	5	5	5	3	5	4
35	2	2	1	1	2	1	2	3	3	1	1	3	4	3	4	2	4	4	5	4	4	4	3	4	4	5	5	5	5	5	5	5	5	5	4	5	6	5	2	3	5	3	3	4	5	4	3	4	4
39	1	1	1	1	2	1	1	2	2	2	1	4	4	4	4	4	4	4	4	4	4	4	4	4	5	5	5	5	5	5	5	5	5	4	5	5	5	5	5	5	5	5	5	5	5	5	4	6	5
30	1	2	2	1	2	2	2	3	1	2	1	4	4	4	4	3	4	4	4	3	5	4	3	4	3	3	3	5	4	4	3	3	3	3	3	3	3	5	5	4	4	3	5	4	4	3	2	4	4
28	2	2	1	1	1	1	2	3	2	2	2	4	3	4	4	4	4	4	4	3	4	4	4	3	4	2	2	5	2	5	5	4	2	2	4	2	2	2	4	2	4	2	5	4	4	3	2	4	3
42	2	2	2	1	2	2	1	3	4	2	1	5	5	5	5	5	5	4	5	5	4	5	5	5	5	5	5	5	5	6	5	6	6	4	5	5	6	6	6	6	6	6	6	5	5	5	5	6	3
34	2	2	2	1	1	2	2	2	1	2	2	5	4	5	5	4	5	5	4	5	4	5	4	5	5	5	5	5	5	5	5	6	5	4	5	6	5	5	5	4	6	5	5	5	6	5	4	6	3
50	2	1	1	1	1	2	2	3	4	1	1	5	5	5	4	2	5	5	4	5	5	5	4	5	5	6	6	6	5	5	5	6	6	6	6	5	5	6	5	6	6	6	5	6	6	6	6	6	4
41	1	2	1	1	2	2	2	3	3	2	1	5	4	4	4	4	4	4	4	3	4	4	4	4	5	5	5	5	5	5	5	5	5	5	5	5	5	5	5	5	5	5	5	5	5	5	5	5	4
52	2	2	1	2	1	3	1	3	4	1	1	4	4	3	4	3	4	4	4	4	4	4	4	4	5	5	4	4	5	4	2	4	4	2	2	5	4	5	5	3	2	3	5	2	4	2	2	2	4
32	2	2	1	1	1	2	2	2	2	2	2	3	3	4	2	3	4	3	4	4	4	4	3	4	3	3	3	4	4	4	2	4	5	2	4	3	3	4	4	4	3	4	5	4	3	3	3	2	4
46	2	1	1	1	2	1	2	3	4	2	2	4	4	4	4	3	4	4	4	4	4	4	3	4	4	5	5	5	5	5	5	5	5	4	5	5	4	5	3	4	4	4	3	4	5	5	3	3	4
32	2	1	1	1	1	1	2	2	2	2	1	5	4	3	3	2	4	4	4	4	4	4	3	4	4	4	5	5	5	5	4	4	4	3	4	5	5	6	5	4	4	3	4	5	4	5	4	5	4
34	2	2	1	1	1	2	2	3	3	1	1	4	3	4	4	4	3	3	3	4	5	4	3	3	4	3	4	4	4	5	4	4	5	3	3	3	3	4	4	3	3	3	5	3	4	4	2	4	4
29	2	2	1	1	1	2	2	2	1	2	2	5	4	3	4	3	4	4	4	3	4	5	3	4	3	2	3	4	5	5	5	5	5	2	2	4	5	5	3	4	3	4	1	4	4	5	3	4	3
26	2	2	1	2	2	1	2	2	1	1	2	5	4	4	5	3	5	5	3	5	5	5	4	4	4	4	4	5	3	5	5	5	6	5	5	5	5	6	6	5	6	5	6	6	6	5	6	6	3
48	1	2	1	1	3	3	1	3	4	2	1	4	4	4	5	4	4	4	4	4	4	4	4	4	2	4	5	5	5	5	5	5	5	5	5	5	5	5	5	5	5	5	5	5	5	5	5	5	4
36	2	2	1	1	1	3	1	3	3	1	1	5	5	4	4	5	5	5	5	5	5	5	4	5	3	5	5	5	5	5	4	5	5	3	4	5	4	4	5	4	4	4	4	5	5	5	3	4	5
33	2	2	1	1	2	2	1	3	3	2	2	4	4	5	4	4	4	4	4	4	4	4	4	4	5	5	4	4	4	4	4	4	4	4	4	4	4	4	4	4	4	4	4	4	4	4	4	4	3
25	2	2	2	2	2	1	2	3	1	1	2	5	5	4	4	3	5	4	4	5	4	4	4	5	5	5	6	6	4	5	5	5	6	5	5	6	5	6	6	5	6	3	2	6	5	6	5	6	4
46	1	2	1	1	2	3	2	3	1	2	2	4	2	2	4	2	4	3	4	4	4	4	4	2	4	3	4	4	4	3	5	5	5	5	5	5	4	4	4	2	5	5	5	5	5	5	5	5	4
40	1	1	1	1	3	2	2	3	4	2	1	4	4	4	4	4	4	4	4	4	4	4	4	4	5	5	5	5	5	5	5	5	5	5	5	5	5	5	5	5	5	5	4	5	5	5	5	5	4
40	1	1	1	2	1	2	2	3	4	1	1	3	3	3	3	4	2	4	4	3	4	4	3	3	2	3	2	4	4	4	4	3	5	3	3	3	3	3	2	3	3	3	3	3	3	3	3	3	3
28	2	2	1	1	1	1	2	3	1	1	2	4	4	3	3	4	4	4	3	4	4	4	3	4	5	4	5	5	5	5	4	4	5	4	4	5	5	4	5	4	5	5	4	5	5	5	5	5	4
48	2	1	1	1	2	3	1	3	4	1	1	4	3	4	5	5	5	4	4	4	4	4	4	4	5	5	2	5	4	4	5	5	5	4	5	4	3	5	5	4	4	4	5	5	2	3	2	6	3
30	2	2	1	1	2	1	2	2	2	1	1	4	4	3	4	3	4	4	3	3	4	4	3	4	4	4	4	4	4	4	4	4	4	3	3	3	4	3	4	4	4	4	4	4	3	4	3	4	3
33	2	2	1	1	1	1	2	3	3	2	2	5	5	5	5	5	5	5	5	5	5	5	5	5	1	1	6	5	5	5	5	5	5	5	5	5	5	5	5	5	5	5	5	5	5	5	5	5	4
47	2	1	1	1	1	1	2	3	4	2	1	5	4	5	3	4	4	4	4	4	4	4	4	4	5	5	5	5	5	5	5	5	5	5	5	5	5	5	5	5	5	5	5	5	6	5	5	5	4
37	1	2	1	1	2	1	1	3	3	1	1	4	3	4	5	4	4	4	5	4	5	5	4	4	5	5	4	5	5	5	5	5	5	3	5	4	5	5	4	5	6	6	5	6	6	5	4	6	4
30	1	2	1	1	2	1	2	3	2	2	1	3	2	4	3	3	4	4	4	4	5	5	4	4	5	5	4	5	5	5	5	5	4	5	4	5	5	5	5	4	5	5	5	4	4	4	4	5	4
33	1	1	1	1	2	2	2	3	2	1	1	5	4	3	4	4	4	4	3	4	4	4	3	4	5	5	2	5	5	5	3	3	5	2	3	5	5	3	4	3	4	3	4	3	3	2	2	3	4
38	2	1	1	1	1	1	2	2	3	2	1	4	5	4	5	3	5	5	4	5	4	5	5	4	5	5	5	5	5	5	6	6	6	5	5	5	6	6	5	5	5	5	3	5	6	6	6	6	2
29	2	2	1	1	2	2	2	2	2	2	1	4	4	4	3	4	4	4	4	4	4	4	3	4	4	5	4	4	4	4	4	4	4	3	3	4	4	4	4	4	4	4	4	4	4	4	3	4	3
31	2	2	1	1	1	2	2	2	2	1	1	4	3	3	4	4	4	4	4	4	4	4	4	4	4	4	3	4	3	4	4	3	4	2	4	4	4	4	4	3	3	3	5	4	4	4	3	4	4
72	1	2	1	2	2	3	1	2	4	1	2	5	5	5	5	5	5	5	5	5	5	5	5	5	6	6	6	6	6	6	6	6	6	6	6	6	6	6	6	6	6	6	6	6	6	6	6	6	5
43	1	2	1	1	3	2	1	3	3	2	1	5	3	5	4	4	4	4	4	5	5	4	4	5	6	5	6	6	5	5	6	5	5	5	5	5	5	5	5	5	5	5	5	5	5	4	4	5	4
20	1	1	2	2	1	1	2	2	1	2	2	4	4	4	4	5	4	4	4	4	5	5	3	4	1	2	2	2	2	2	3	3	3	3	2	3	2	3	5	2	2	2	2	2	2	2	1	2	3
38	2	1	1	2	1	1	2	3	2	2	1	4	4	3	3	2	4	4	4	5	4	4	4	4	3	5	3	5	5	5	4	4	3	2	5	5	4	5	4	4	5	4	5	4	5	5	5	5	4
36	2	2	1	1	1	1	2	1	3	1	1	3	3	4	4	4	4	4	4	4	4	4	4	4	4	5	2	5	3	5	4	4	4	5	4	3	3	3	4	3	2	5	5	5	4	3	3	4	4
40	2	2	1	1	2	2	1	3	4	2	1	5	4	5	5	4	5	4	3	4	4	4	4	5	4	4	5	5	4	5	5	5	2	2	2	4	3	3	5	2	5	2	6	3	3	4	2	3	4
39	2	1	1	1	1	1	2	3	4	2	1	4	4	4	4	4	4	4	4	4	4	4	4	4	5	5	4	5	5	5	5	5	5	4	5	5	5	5	5	5	5	4	5	5	5	5	4	5	2
28	2	2	1	1	1	2	2	2	2	2	1	4	3	4	5	1	5	4	4	5	4	4	4	5	1	5	5	6	5	5	4	5	5	2	4	5	4	4	5	5	5	5	5	5	5	6	6	6	4
39	1	2	1	1	2	2	2	3	4	1	1	4	4	4	4	4	4	4	4	4	4	4	4	4	5	5	5	5	5	5	5	5	5	3	3	5	4	5	5	5	5	5	5	5	5	4	5	5	4
51	1	1	1	1	1	1	1	3	2	2	1	4	4	4	4	4	4	4	4	4	4	4	4	4	2	2	2	2	5	5	5	5	5	5	5	5	5	5	5	5	5	4	5	5	5	5	4	5	4
58	2	1	1	2	2	2	2	1	4	1	2	4	4	4	4	4	4	4	4	4	4	4	4	4	4	4	3	4	4	5	5	5	5	4	5	4	4	5	5	4	4	4	5	4	5	5	4	5	4
34	1	2	2	1	2	1	1	2	1	1	2	3	4	2	3	3	4	4	4	4	4	4	4	4	4	4	4	3	4	4	3	2	4	3	3	3	3	4	5	4	3	3	3	4	4	4	3	4	5
42	1	1	1	1	2	1	1	3	4	2	1	4	4	4	4	3	4	4	4	5	4	4	4	4	5	5	5	5	5	5	5	5	5	5	5	5	5	5	5	5	5	5	5	5	5	5	5	5	4
43	2	2	1	1	2	2	2	2	4	1	1	4	4	4	4	2	5	4	5	5	4	4	4	4	5	5	5	5	5	5	5	5	5	5	5	5	5	5	5	5	5	5	5	5	5	5	5	5	4
28	2	2	2	2	1	1	2	2	1	1	1	5	5	3	3	2	5	5	5	5	5	5	5	5	1	1	5	5	5	5	5	5	5	5	5	5	5	5	5	5	5	5	5	5	5	5	5	5	3
48	2	2	1	1	1	2	2	3	4	2	1	4	4	3	3	3	5	4	4	4	4	4	4	4	5	5	5	5	5	5	5	5	5	4	5	5	5	5	5	4	5	5	5	5	5	5	2	5	4
39	1	2	1	1	2	1	2	2	4	2	1	4	4	5	5	2	5	5	5	5	5	5	5	5	5	1	5	6	5	5	5	5	6	5	5	5	5	5	5	5	5	5	5	5	5	5	5	5	4
45	1	2	1	1	2	3	1	3	3	1	1	4	3	4	5	5	4	4	4	4	4	4	4	4	6	5	5	5	5	5	5	5	5	5	5	5	5	5	5	5	5	5	5	5	5	5	5	5	4
27	1	2	2	1	3	1	2	3	1	2	2	3	2	3	1	2	2	3	4	2	4	4	3	4	3	3	2	5	4	5	4	2	5	2	4	4	5	5	5	4	2	4	5	4	2	2	3	2	5
44	1	2	1	1	2	2	1	3	4	2	1	5	5	5	5	3	5	5	5	5	5	5	5	5	3	6	5	6	6	6	3	6	6	6	3	6	6	6	6	6	6	3	6	5	3	5	6	4	4
34	2	2	1	1	2	1	2	3	2	1	1	5	4	3	4	3	4	4	4	5	5	5	5	5	5	5	4	4	4	5	5	5	5	4	5	5	4	5	5	4	5	4	5	4	5	5	4	5	4
43	2	2	1	1	2	1	1	3	4	2	1	4	4	4	4	4	4	4	4	4	4	4	4	4	5	5	5	5	5	5	5	5	5	5	5	5	5	5	5	5	5	5	5	5	5	5	5	5	4
41	2	1	1	1	1	1	2	3	4	1	1	4	4	4	4	4	4	4	4	4	4	4	4	4	3	5	5	5	4	4	5	5	5	3	5	5	5	5	5	5	5	3	5	5	5	5	5	5	4
57	1	1	1	1	1	1	2	2	3	2	2	5	5	5	5	5	5	5	5	5	5	5	4	5	5	5	5	5	5	5	5	5	5	5	5	5	5	5	5	5	5	5	5	5	5	5	5	5	4
30	2	2	1	1	1	2	2	3	3	1	1	5	5	4	5	5	5	4	5	5	5	5	5	5	5	5	5	5	6	6	5	5	5	3	4	5	5	5	5	4	5	5	6	5	4	5	5	5	4
42	2	2	1	1	1	1	2	3	1	1	1	5	5	4	5	5	5	4	5	5	5	5	4	5	5	5	5	5	5	5	5	5	6	5	5	5	5	5	5	5	5	5	5	5	6	6	5	6	4
29	2	1	2	2	2	1	2	2	1	2	2	5	4	4	4	1	4	4	5	5	5	5	5	5	1	1	1	1	5	5	5	5	5	5	5	5	5	5	5	5	5	5	5	5	5	5	5	5	4
34	1	1	1	1	2	1	2	3	3	2	1	5	5	5	5	5	5	5	5	5	5	5	5	5	1	5	5	5	6	6	5	5	5	3	5	5	6	5	5	5	6	4	6	5	6	5	3	6	5
30	1	1	2	1	2	1	2	3	2	2	1	5	4	1	5	5	5	5	5	5	2	5	5	5	4	3	2	6	6	4	3	1	6	6	6	6	6	6	6	6	6	6	6	6	6	6	6	6	5
56	2	2	1	2	3	2	1	2	3	1	1	4	4	4	4	2	4	4	4	4	4	4	4	4	5	5	4	5	4	5	4	5	5	4	4	4	5	5	5	5	4	5	5	4	5	5	4	5	3
30	1	2	1	1	1	2	2	3	1	1	1	4	4	5	2	5	5	3	3	3	2	3	5	4	4	3	2	3	2	1	3	2	2	5	2	1	3	3	4	4	2	3	3	2	2	4	4	2	2
41	2	2	1	1	1	2	2	3	4	2	1	2	3	4	4	4	4	4	4	3	3	4	4	4	5	4	5	3	4	4	4	3	4	5	5	5	3	4	3	4	5	3	4	4	4	3	4	5	4
25	2	2	2	2	1	1	2	2	1	1	2	4	4	4	4	4	4	5	5	4	5	5	5	5	5	5	5	5	5	5	5	5	5	5	5	5	5	5	5	5	5	5	5	5	5	5	5	5	3
27	1	2	1	1	1	1	2	2	1	2	1	4	3	3	3	4	3	4	4	3	4	4	3	4	4	3	4	4	4	4	4	4	4	4	4	3	4	3	4	4	4	4	4	4	4	4	4	4	3
52	1	1	1	1	1	1	2	3	4	2	1	4	5	2	2	4	3	4	5	3	5	4	4	4	5	5	5	3	5	5	5	3	2	2	3	5	3	4	5	5	5	3	5	4	3	5	5	5	4
38	1	2	1	1	1	2	1	2	2	2	1	5	5	5	5	5	5	5	5	5	5	5	5	5	1	1	1	1	1	1	1	1	1	1	1	1	1	1	1	1	1	1	1	1	1	1	1	1	1
35	1	1	1	1	2	1	1	3	2	2	2	3	4	4	4	4	4	3	3	3	4	4	3	4	5	4	4	5	4	4	4	4	5	3	4	4	4	4	5	4	4	4	5	4	4	4	3	3	4
29	1	2	1	1	1	1	2	2	1	2	1	5	4	4	4	5	4	4	4	4	4	4	4	4	5	5	5	5	5	5	5	5	5	3	5	5	4	5	5	4	5	4	4	4	4	3	5	4	4
28	1	2	2	1	1	2	2	3	3	2	1	4	2	3	3	1	4	4	3	4	4	4	2	3	3	4	4	4	4	4	4	4	4	4	4	4	4	4	4	4	4	4	4	4	4	4	4	5	4
35	2	2	1	1	2	2	2	2	1	1	2	4	4	3	4	3	4	4	4	5	4	4	4	4	5	5	5	5	5	5	5	5	5	5	5	5	5	5	5	5	5	5	5	5	4	5	4	5	4
38	2	2	1	1	1	1	2	2	4	2	1	5	5	5	5	5	5	5	5	5	5	5	5	5	5	5	5	5	5	5	5	5	5	5	5	5	5	5	5	5	5	5	5	5	5	5	5	5	4
40	1	2	1	1	1	1	2	3	1	1	1	4	5	5	5	4	5	5	5	5	5	5	5	5	1	1	5	5	4	3	6	4	4	3	4	4	4	4	4	4	4	4	4	4	4	4	4	4	4
31	1	1	2	1	2	1	2	2	2	2	1	4	4	4	4	4	4	4	4	4	4	4	4	4	4	4	4	5	4	4	4	4	4	4	4	4	4	4	4	4	4	4	4	4	4	4	4	4	2
37	2	1	1	1	1	1	1	2	3	2	1	4	4	3	3	3	3	4	3	3	4	3	4	4	5	4	3	4	5	4	3	5	5	4	4	4	5	5	4	4	5	4	4	4	5	2	3	3	4
31	1	2	1	1	3	3	2	3	4	1	1	5	2	2	3	3	3	5	4	3	5	4	3	4	1	5	4	5	5	5	4	3	5	4	4	5	4	4	4	4	5	5	5	4	4	3	3	3	3
45	1	1	1	1	3	3	1	3	4	2	1	5	5	3	5	4	5	5	4	5	5	5	5	5	1	5	6	5	5	5	5	5	5	5	5	5	5	5	5	5	5	5	5	5	5	5	5	5	4
28	1	2	1	1	1	1	2	3	1	2	2	4	4	4	4	4	4	4	4	4	4	4	4	4	5	5	5	5	5	5	5	5	5	5	5	5	5	5	5	5	5	5	5	5	5	5	5	5	4
46	2	1	1	1	3	2	2	2	4	2	1	5	5	5	5	5	5	5	5	5	5	5	5	5	5	5	5	5	5	5	5	5	5	5	5	5	5	5	5	5	5	5	6	6	5	5	3	5	4
36	1	1	1	1	2	1	1	2	1	2	1	5	4	3	5	3	5	4	5	4	4	4	4	4	4	5	4	4	5	5	4	4	3	3	3	3	4	4	4	4	4	4	4	3	4	3	3	4	3
58	1	1	1	1	1	1	2	1	4	1	2	4	4	4	5	4	4	4	4	4	4	4	4	4	5	5	5	5	5	5	5	5	5	5	5	5	5	5	5	5	5	5	5	5	5	5	5	5	4
28	1	2	2	1	1	1	2	3	1	2	2	3	3	3	3	3	4	3	4	4	4	4	3	4	5	4	4	4	4	5	5	3	4	4	4	4	4	4	4	2	4	3	2	4	3	2	3	3	2
31	2	2	1	1	1	1	2	2	2	2	1	4	4	3	4	5	4	4	4	4	4	4	4	4	3	4	4	5	5	5	4	4	4	4	4	5	4	4	5	4	5	4	3	4	3	4	4	4	4
38	2	1	1	1	2	2	2	2	4	2	1	4	5	4	3	4	5	5	5	5	5	5	5	5	1	3	3	5	5	5	5	5	5	5	5	5	5	6	5	4	5	3	5	5	5	5	5	5	4
29	1	2	1	1	2	2	2	3	3	1	1	4	4	3	4	3	4	4	4	4	4	4	4	4	4	4	5	5	5	5	5	4	5	4	4	4	5	5	4	4	4	4	5	5	5	5	5	5	3
30	2	2	1	1	2	1	2	3	2	2	1	5	5	5	5	3	5	5	5	5	5	5	5	5	1	1	1	1	1	1	1	1	1	1	1	1	1	1	1	1	1	1	1	1	1	1	1	1	1
36	1	2	1	1	3	2	1	2	1	2	1	4	4	4	4	4	4	4	4	4	4	4	3	4	2	2	3	5	4	4	4	4	3	5	5	5	3	4	4	4	4	4	4	4	4	4	4	4	3
31	1	1	1	1	2	1	1	3	3	2	1	5	4	4	4	5	5	5	5	5	4	4	5	5	5	6	4	5	5	6	5	6	6	5	6	6	6	6	6	6	5	5	6	6	5	6	6	6	4
33	2	2	1	1	1	2	2	3	2	1	1	4	4	4	4	4	4	4	4	4	4	4	4	3	5	5	5	5	5	5	5	5	5	5	5	5	5	5	5	5	5	5	5	5	5	5	5	5	3
42	2	2	1	1	2	1	2	2	3	2	1	4	3	4	4	4	4	4	4	4	4	4	4	4	5	5	5	5	5	5	5	5	5	5	5	5	5	5	5	5	5	5	5	5	5	5	4	5	3
32	2	2	1	1	1	1	2	2	2	2	1	5	5	4	5	5	5	5	5	5	5	5	5	5	4	3	3	5	5	5	5	5	5	5	5	5	5	5	5	5	5	4	4	4	4	5	5	5	4
39	1	1	1	1	1	1	2	3	3	2	1	3	4	4	4	3	4	4	4	4	4	4	4	4	4	5	3	4	4	4	5	4	4	4	3	3	4	5	3	3	4	2	4	4	4	4	3	3	3
27	2	2	1	1	2	1	2	1	2	2	2	5	5	5	5	2	5	5	5	5	5	5	5	5	6	5	6	6	6	6	5	6	6	5	6	6	6	6	6	5	6	3	6	6	5	6	5	5	4
41	1	2	1	1	1	1	2	3	4	2	1	4	4	3	3	3	5	5	4	5	4	5	5	5	5	5	5	5	2	5	5	5	5	2	5	5	5	5	5	5	5	5	5	5	5	5	5	5	4
35	1	2	1	1	2	2	2	2	3	1	2	4	4	3	4	4	4	4	4	2	5	4	2	3	4	5	5	5	4	4	4	3	4	3	3	2	4	5	5	4	4	4	5	3	3	3	4	4	3
42	2	2	1	1	1	1	2	3	1	1	1	4	3	2	4	2	4	4	2	2	4	5	3	4	4	5	5	5	5	5	5	5	5	3	5	4	5	5	5	5	5	5	5	5	5	5	5	5	3
27	2	2	1	1	1	1	2	2	1	2	2	4	3	3	3	1	5	5	3	3	5	4	4	4	4	5	2	4	5	5	5	5	5	5	5	5	5	5	5	5	5	5	5	5	6	5	5	5	3
32	2	2	1	1	1	1	2	2	2	2	2	4	3	2	1	2	4	4	4	5	4	5	4	5	5	4	4	5	5	5	5	5	5	3	4	5	5	5	5	5	5	4	5	5	6	6	4	5	4
32	1	2	1	1	1	1	2	3	4	2	1	5	4	3	4	4	4	4	4	5	4	4	4	4	5	5	5	5	5	5	5	5	5	5	5	5	5	5	5	5	5	5	5	5	5	5	5	5	4
49	2	1	1	1	2	1	2	2	4	1	2	4	4	4	4	4	4	4	4	4	4	4	4	4	4	4	4	4	5	5	4	3	5	3	3	3	4	4	5	2	3	2	5	4	5	5	4	5	4
29	2	2	2	1	1	2	2	3	1	1	1	1	1	3	1	3	1	3	5	3	5	5	3	3	3	2	1	5	1	2	2	1	3	1	1	1	1	1	2	2	2	2	6	2	1	1	1	1	4
40	2	2	1	1	2	2	1	3	3	2	2	4	4	4	4	4	4	4	4	4	4	4	4	4	5	5	5	5	5	5	5	5	5	5	5	5	5	5	5	5	5	5	5	5	5	5	5	5	4
34	2	2	1	1	2	2	2	2	3	1	2	4	4	3	4	3	4	4	4	4	4	4	4	4	5	5	4	4	5	5	4	5	5	3	4	5	4	4	4	4	4	4	5	4	4	4	3	4	3
39	2	2	1	1	2	1	2	3	4	2	1	4	4	4	4	4	4	4	4	4	4	4	4	4	5	4	5	5	5	5	4	5	4	5	4	5	4	4	5	5	5	5	5	5	5	5	5	5	4
28	1	2	1	2	1	1	2	2	2	1	2	5	5	5	5	5	5	5	5	5	5	5	5	5	6	6	6	6	6	6	6	6	6	6	6	6	6	6	6	3	3	6	6	6	3	6	6	6	5
40	1	1	1	1	2	1	2	3	4	2	1	4	4	4	4	4	4	4	4	4	4	4	4	4	2	2	5	5	2	5	4	5	4	2	4	5	5	4	5	4	5	4	2	4	5	5	4	5	4
28	2	2	2	1	1	1	2	3	2	2	1	4	5	4	4	2	4	5	5	5	5	5	2	4	5	1	1	5	5	5	5	3	2	5	5	5	5	5	5	5	2	5	5	5	5	5	5	3	4
48	2	1	1	2	1	1	2	2	1	1	2	4	4	3	4	3	4	4	2	4	4	4	4	4	5	5	5	5	5	5	2	5	5	3	4	4	5	5	5	3	4	5	5	5	5	5	5	5	4
27	2	1	1	2	2	1	2	2	1	1	2	5	4	4	4	3	4	4	5	4	5	5	4	4	2	3	3	5	5	5	5	5	3	3	3	5	5	5	5	5	5	3	3	3	3	3	5	5	3
30	2	2	2	1	3	1	1	2	1	2	2	4	4	3	4	4	4	4	5	5	4	4	2	4	5	3	5	5	5	5	5	5	4	3	3	4	4	4	5	5	5	5	5	5	5	3	3	4	5
35	1	2	1	1	2	1	2	3	3	2	1	4	5	4	5	4	5	5	5	5	5	5	5	5	6	5	5	5	5	5	5	5	5	5	5	5	5	5	5	5	5	5	5	5	5	5	5	5	4
50	2	1	1	1	2	3	2	3	4	1	1	5	5	4	5	3	4	5	5	5	5	5	4	4	2	5	5	5	5	5	5	5	5	5	5	5	5	5	5	5	5	5	5	5	5	5	5	5	4
44	2	2	1	2	2	2	2	3	3	1	1	5	5	4	4	4	4	5	5	4	5	4	3	4	5	5	4	5	5	5	5	5	5	5	5	5	5	5	4	6	6	5	6	6	5	6	5	6	2
45	1	2	1	1	2	2	2	2	4	2	1	4	4	4	4	4	4	4	4	4	4	4	4	4	5	5	4	5	5	5	5	5	5	5	5	5	5	5	5	5	5	5	5	5	5	5	5	5	4
46	1	1	1	1	1	3	2	2	4	2	2	5	5	4	5	5	5	4	5	4	4	4	4	4	5	5	5	5	5	5	5	5	5	4	5	5	5	5	5	5	5	5	5	6	5	5	5	5	4
39	2	2	1	2	2	2	2	2	4	1	2	4	4	4	4	4	4	4	4	4	4	4	4	4	4	4	5	5	3	5	4	5	5	4	4	4	3	5	5	3	5	3	5	5	5	5	5	5	2
40	1	2	1	1	3	2	2	2	3	2	2	4	4	4	4	4	4	4	4	4	4	4	4	4	5	5	5	5	5	5	5	5	5	5	5	5	5	5	5	5	5	5	5	5	5	3	5	5	4
41	2	1	1	1	1	1	2	2	2	2	1	4	4	4	4	4	4	4	2	4	4	4	4	4	5	5	2	4	2	3	5	5	5	2	4	5	3	5	5	4	5	4	5	1	3	5	2	5	1
34	1	2	1	1	1	1	2	2	3	2	1	4	4	3	4	3	4	4	4	4	4	4	4	4	3	5	2	5	4	5	4	5	5	5	5	5	5	5	5	4	5	4	5	2	3	5	5	5	4
48	2	1	1	1	2	1	2	3	1	2	1	5	4	4	5	4	4	4	4	4	4	4	4	4	5	5	5	5	5	5	5	5	5	5	5	5	5	5	5	5	5	5	5	5	5	5	5	5	4
49	1	2	1	1	2	1	1	2	2	2	1	5	4	2	4	2	5	5	4	5	5	5	5	5	5	5	5	5	5	5	5	5	5	5	5	5	5	5	5	5	5	5	5	5	5	5	5	5	3
58	1	1	1	1	2	3	2	3	4	1	1	5	5	5	5	5	5	5	5	5	5	5	5	5	1	1	1	1	1	1	2	5	6	1	5	5	4	6	6	5	5	6	5	6	5	5	5	5	4
28	2	2	2	1	3	1	2	2	1	2	2	5	4	4	5	4	4	4	4	4	4	4	3	4	4	4	4	4	4	4	5	4	5	4	4	4	4	5	5	4	4	3	5	5	3	4	4	4	4
38	2	2	1	1	2	3	2	2	4	2	1	4	4	4	4	4	4	4	4	4	4	4	4	4	5	5	5	5	5	5	5	5	5	5	5	5	5	5	5	5	5	5	5	5	5	5	5	5	4
36	2	2	1	1	2	3	1	3	3	1	1	4	4	4	3	4	4	4	4	4	4	4	2	4	5	5	5	6	5	5	4	4	5	3	4	4	4	4	5	4	5	5	5	4	4	4	2	4	4
59	1	1	1	1	2	1	2	2	4	2	1	4	4	5	5	5	5	5	5	5	4	4	4	4	5	5	3	5	5	2	5	5	5	5	5	5	5	5	5	5	5	5	5	5	5	5	5	5	4
32	2	2	1	1	1	1	2	3	2	2	1	4	4	4	4	4	4	4	4	4	4	4	4	4	4	5	5	5	5	5	5	5	5	5	5	5	5	5	5	5	5	5	5	5	5	5	5	5	4
48	1	1	1	1	2	2	2	3	4	2	1	4	4	4	4	4	4	4	4	4	4	4	4	4	5	5	5	5	5	5	5	5	5	5	5	5	5	5	5	5	5	5	5	5	5	5	5	5	2
28	1	2	1	1	1	1	2	2	2	2	1	4	3	3	4	3	4	4	4	4	4	4	3	4	4	4	3	3	2	3	3	4	4	4	4	4	4	4	4	4	4	4	4	4	4	2	4	5	4
55	2	1	1	1	2	3	1	3	3	1	1	5	5	3	5	3	5	5	5	5	5	5	5	5	1	1	1	1	1	1	1	1	1	1	1	1	1	1	1	1	1	1	1	1	1	1	3	1	1
34	2	2	2	1	2	2	1	2	1	2	1	5	5	2	5	4	5	5	5	5	5	5	5	5	6	4	4	5	6	6	6	6	6	3	4	4	6	6	6	5	6	5	5	5	6	5	2	6	4
23	2	2	2	1	2	1	2	2	1	2	1	5	4	2	5	3	5	5	2	5	5	5	5	5	5	5	4	5	4	5	5	5	6	5	5	5	5	5	5	5	5	5	5	5	3	5	5	6	3
50	1	1	1	1	2	1	1	3	2	2	1	4	4	4	4	4	4	5	4	5	5	5	5	5	5	5	5	5	5	5	5	5	5	5	5	5	5	5	5	5	5	5	5	5	5	5	5	5	4
46	1	2	1	1	2	1	1	2	4	2	1	4	4	4	4	5	4	4	3	4	4	4	4	4	2	4	4	5	5	5	5	4	4	4	4	4	4	4	4	4	4	4	5	4	3	3	4	4	3
29	2	2	1	1	1	1	2	2	1	2	1	4	5	3	4	3	4	4	4	4	4	4	4	4	5	5	4	5	5	5	5	5	5	5	5	5	5	5	5	5	5	5	5	5	5	5	5	5	2
22	1	1	2	1	1	1	2	2	1	2	2	5	5	4	3	4	4	4	3	4	3	4	3	3	4	4	3	3	4	4	4	4	4	4	4	4	4	4	4	4	4	4	4	4	4	4	4	4	4
58	1	1	1	1	1	1	2	3	1	2	1	4	4	4	4	3	5	4	2	4	4	5	4	4	5	5	5	5	5	5	5	5	5	5	5	5	5	5	5	5	5	4	5	5	5	5	5	5	4
40	1	2	1	1	1	2	2	2	4	1	1	4	4	4	4	4	4	4	4	4	4	4	4	4	5	5	5	5	5	5	5	5	5	5	5	5	5	5	5	5	5	5	5	5	5	5	5	5	3
39	2	1	1	2	1	1	2	3	2	2	1	4	4	4	4	4	4	4	4	4	4	4	4	4	5	5	5	5	5	5	5	5	5	5	5	5	5	5	5	5	5	5	5	5	5	5	5	5	2
28	1	2	1	1	1	1	2	3	2	1	1	5	5	3	4	3	4	4	4	4	5	5	5	5	6	5	5	5	5	6	5	5	5	5	5	5	5	5	5	6	5	5	6	5	6	6	6	6	4
27	2	2	1	1	2	1	2	2	1	2	2	5	4	3	4	4	4	4	4	4	4	4	4	4	5	3	3	4	3	4	5	5	6	4	4	4	5	5	4	5	4	4	4	4	5	5	5	4	3
42	2	2	1	2	2	1	2	2	2	1	2	3	4	3	3	3	3	3	4	5	4	4	4	5	4	3	4	5	5	5	5	5	5	3	4	4	4	4	4	4	4	4	5	5	5	4	4	4	4
39	2	2	1	1	2	2	1	3	3	1	2	5	4	4	4	2	4	4	4	4	4	4	4	4	4	3	5	5	5	5	4	4	4	4	4	4	3	4	5	3	3	3	4	4	4	4	3	3	4
29	1	2	1	1	1	1	2	3	2	2	2	5	5	5	5	5	5	5	5	5	5	5	5	5	6	6	6	6	6	6	6	6	6	5	6	6	6	6	6	6	6	6	6	6	6	6	6	6	1
29	1	2	1	1	1	2	2	3	3	2	1	4	4	4	4	4	4	4	4	4	4	4	4	4	5	4	4	5	4	5	4	4	4	4	4	4	4	4	4	4	4	4	4	4	4	4	4	4	4
43	2	1	1	1	2	2	2	3	4	2	1	4	4	4	4	4	4	4	4	4	4	4	4	4	5	5	5	5	5	5	5	5	5	5	5	5	5	5	5	5	5	5	5	5	5	5	5	5	2
28	1	2	1	1	2	1	2	3	1	2	2	4	4	4	2	4	4	4	4	4	4	4	4	4	5	4	3	5	5	5	5	5	5	2	5	5	5	5	5	5	5	5	5	5	5	5	5	5	5
31	2	2	1	1	2	1	2	3	2	2	2	5	5	5	5	5	5	5	5	5	5	5	5	5	6	6	6	6	6	6	6	6	6	6	6	6	6	6	6	6	6	6	6	6	6	6	6	6	1
37	2	2	1	1	2	3	1	3	3	1	1	4	3	5	5	4	5	5	5	5	5	5	5	5	5	5	5	5	5	5	5	5	5	5	5	5	5	5	5	5	5	5	5	5	5	5	5	5	4
55	1	1	1	2	1	2	2	3	4	1	1	2	3	4	4	4	4	4	4	4	4	4	4	4	2	5	5	5	5	5	5	5	5	2	2	3	3	3	3	3	4	2	3	3	2	3	2	2	4
59	1	1	1	1	1	1	2	2	4	1	1	4	5	4	5	4	5	5	4	4	5	5	5	5	1	2	2	1	5	5	1	1	1	1	1	1	1	1	5	1	1	1	1	1	5	5	5	5	1
48	1	1	1	1	1	2	2	3	4	2	1	4	3	3	3	5	4	4	3	4	4	4	3	4	4	5	2	5	4	4	3	2	3	3	3	3	2	2	3	1	1	1	4	4	2	2	2	1	4
42	2	2	1	1	1	3	2	3	1	1	2	5	5	5	5	5	5	5	5	5	5	5	5	5	6	6	6	6	6	6	6	6	6	6	6	6	6	6	6	6	6	6	6	6	6	6	6	6	4
32	2	2	1	1	2	2	2	2	2	2	1	3	2	4	2	2	4	4	4	2	4	4	2	4	4	3	4	5	2	3	2	5	4	3	4	2	3	4	5	5	5	3	6	5	5	3	2	5	4
39	2	2	1	1	1	1	2	3	4	2	1	4	4	4	4	4	4	4	4	4	4	4	4	4	5	5	5	5	5	5	5	5	5	5	5	5	5	5	5	5	5	5	5	5	5	5	5	5	4
26	2	1	2	2	1	1	2	2	1	1	2	5	5	5	5	5	5	5	5	5	5	5	5	5	6	6	6	6	6	6	6	6	6	6	6	6	6	6	6	6	6	6	6	6	6	6	6	6	5
27	1	2	2	1	1	1	2	3	1	2	1	4	3	3	3	3	3	3	4	3	3	3	3	3	4	4	4	4	3	4	3	3	4	3	4	4	4	4	4	3	4	3	4	4	4	4	3	4	4
52	1	1	1	2	1	1	2	2	4	2	1	5	4	5	4	4	4	4	5	4	4	4	4	4	3	5	5	5	4	2	3	5	5	3	4	4	5	5	4	4	5	4	4	5	5	5	3	5	4
43	1	1	1	2	1	1	2	3	4	2	1	4	5	4	5	2	4	5	5	5	5	5	5	5	5	5	5	5	5	5	5	5	5	5	5	5	5	5	5	5	5	5	5	5	5	5	5	5	4
48	2	2	1	1	1	2	1	2	4	1	1	4	5	3	5	3	5	5	4	5	5	5	3	5	6	1	4	5	5	5	6	6	5	5	5	5	5	5	5	5	5	5	3	6	5	5	5	5	3
46	1	2	1	1	2	2	2	2	2	1	2	4	3	4	4	4	4	4	4	4	4	4	4	4	5	4	4	5	5	5	4	4	5	4	4	4	4	4	5	4	4	5	5	5	4	4	4	4	4
42	2	2	1	1	1	2	2	2	4	1	1	5	5	3	5	1	5	5	5	5	5	5	5	5	4	5	2	6	6	6	4	6	5	3	3	5	5	5	5	5	5	4	4	5	5	5	3	6	3
50	1	1	1	1	2	2	2	2	4	1	1	5	5	5	5	5	5	5	5	5	5	5	5	5	6	6	6	6	6	6	6	6	6	6	6	6	6	6	6	6	6	6	6	6	6	6	6	6	1
46	1	1	1	1	2	1	1	2	1	2	1	3	4	3	3	3	4	4	3	4	4	4	4	4	5	5	4	5	2	2	5	5	5	3	5	5	5	5	5	5	5	5	4	4	4	4	3	4	4
59	1	1	1	1	1	1	2	1	4	1	2	3	3	3	3	3	3	4	4	4	4	4	4	4	5	5	4	5	5	5	5	5	5	5	5	5	5	5	5	5	5	5	5	5	5	5	5	5	4
41	2	2	1	1	1	2	2	3	4	2	1	4	4	4	4	4	4	4	4	4	4	4	4	4	5	4	4	5	5	5	5	5	5	4	5	5	5	5	5	5	5	5	6	6	5	5	3	4	5
50	1	1	1	1	3	2	2	1	4	2	2	5	4	4	4	4	4	4	4	4	4	4	4	4	5	5	5	5	5	5	5	5	5	5	5	5	5	5	5	4	5	5	5	5	5	5	5	5	4
27	2	2	2	1	1	1	2	2	1	2	1	4	4	4	4	4	4	4	4	4	4	4	4	4	5	4	2	3	3	5	5	4	5	2	3	5	5	5	3	4	3	3	5	5	5	5	5	5	4
34	2	2	1	1	1	2	2	2	1	1	2	4	4	3	4	4	4	4	4	5	5	5	5	5	5	5	5	5	5	5	5	5	5	5	5	5	5	5	5	5	4	5	5	5	5	5	5	5	4
41	2	1	1	1	1	2	2	2	4	2	1	4	4	4	4	2	4	4	4	4	4	4	4	4	5	5	5	5	5	5	5	5	5	3	5	5	5	5	5	5	5	5	5	5	5	5	5	5	4
27	2	2	1	1	1	1	2	2	1	1	1	4	4	4	4	4	4	4	4	4	4	4	2	4	4	3	3	4	4	4	4	4	4	3	3	4	3	4	4	3	4	4	4	4	4	4	4	4	5
24	2	1	2	1	1	1	2	2	1	1	1	4	4	2	5	2	4	4	4	5	5	5	4	4	5	5	5	5	5	5	5	5	5	5	5	5	5	5	5	5	5	5	5	5	5	5	5	5	4
43	1	2	1	1	2	1	1	3	2	1	1	4	4	4	4	4	4	4	4	4	4	4	3	3	5	5	5	5	5	5	5	5	5	5	5	5	5	5	5	5	5	5	5	5	5	5	5	5	2
27	2	2	1	1	2	1	2	3	2	2	1	4	3	3	4	4	4	3	4	4	3	4	3	4	3	3	3	4	3	4	2	1	4	2	3	4	3	5	5	5	5	5	5	5	5	5	5	5	4
33	1	2	1	1	2	2	2	3	3	2	1	4	4	4	4	4	4	4	4	4	4	4	4	4	5	5	5	5	5	5	5	5	5	5	5	5	5	5	5	5	5	5	5	5	5	5	4	5	3
49	1	2	1	1	1	3	1	2	4	1	1	3	3	4	4	4	4	4	4	4	4	4	4	4	5	5	5	5	5	5	5	4	5	5	5	5	5	5	5	5	5	5	5	5	5	5	5	5	3
35	1	2	1	1	1	1	2	3	3	1	1	3	2	4	4	4	5	5	5	5	5	5	3	5	1	5	5	5	5	5	5	5	5	5	5	5	5	5	5	5	4	2	5	5	4	5	4	4	4
31	2	2	1	1	1	1	2	2	2	2	1	4	3	4	4	3	4	4	4	5	5	5	5	4	5	5	5	5	5	5	5	5	5	5	5	5	5	5	5	5	4	5	5	5	5	5	5	5	4
37	2	2	1	1	1	2	2	3	3	1	2	2	4	2	4	2	4	4	4	4	3	4	4	4	4	5	4	4	4	5	4	5	5	4	3	3	4	3	4	3	5	4	4	4	5	5	4	5	4
28	2	2	2	2	1	1	2	3	1	1	1	4	4	4	4	4	4	4	4	4	4	4	4	4	4	4	4	4	4	4	4	4	4	4	4	4	4	4	4	4	4	4	4	4	4	4	4	4	4
31	1	2	1	1	2	1	1	3	2	2	1	4	4	3	4	4	4	5	5	4	4	5	4	4	3	4	3	4	4	4	3	3	3	5	4	4	4	4	5	4	4	2	2	2	4	3	3	4	4
41	1	2	1	1	1	2	2	2	4	2	1	4	5	4	5	4	4	4	4	4	4	4	4	4	3	4	2	5	5	5	5	5	5	2	4	5	4	5	5	5	5	5	4	5	5	5	5	5	4
30	2	2	1	1	1	2	2	2	1	1	2	3	2	3	3	4	1	4	4	2	4	2	2	2	4	2	2	2	2	3	2	2	4	2	3	2	4	2	3	2	3	2	5	5	2	2	2	4	3
31	2	2	1	1	1	1	2	3	2	1	2	4	4	4	4	4	4	4	4	4	4	4	4	4	5	5	5	5	4	5	4	4	5	4	5	5	4	5	5	4	5	5	5	5	4	4	4	4	4
49	2	1	1	1	1	1	2	2	4	2	1	4	4	4	4	4	4	4	4	4	4	4	4	4	3	3	3	3	3	4	3	3	4	2	3	3	3	3	4	3	3	3	4	4	3	4	3	3	3
48	2	2	1	2	2	2	2	2	4	1	2	4	4	4	4	2	4	4	4	4	4	4	4	4	5	5	5	5	5	5	5	5	5	3	5	5	5	5	5	5	5	4	4	5	5	5	4	5	3
38	1	2	1	1	2	1	2	2	2	2	2	5	5	4	5	5	5	5	5	5	5	5	5	5	1	1	1	1	1	1	1	1	1	1	1	1	1	1	1	1	1	1	1	1	1	1	1	1	4
41	1	1	1	1	1	1	2	2	2	2	1	4	3	4	4	4	4	4	4	4	4	4	4	4	3	4	4	5	5	5	4	5	5	3	4	3	4	5	4	5	5	4	4	5	5	4	3	4	4
50	1	1	1	1	1	1	2	2	4	1	1	4	3	3	4	3	4	4	4	4	4	4	4	4	5	5	5	5	5	5	3	5	5	5	5	5	5	5	5	5	5	5	5	5	5	5	5	5	4
51	1	1	1	1	1	1	2	3	1	2	1	4	3	4	4	2	4	4	4	4	4	4	4	4	5	5	5	5	5	5	5	5	5	5	5	5	5	5	5	5	5	5	5	4	5	5	5	5	4
39	1	2	1	1	2	3	2	3	1	2	1	4	4	4	4	4	4	4	4	4	4	4	3	4	5	5	4	5	5	5	5	5	5	5	5	5	5	5	5	5	5	5	5	5	5	5	5	5	4
28	1	2	1	1	1	1	2	1	1	2	1	4	4	4	3	4	4	4	4	4	4	4	1	4	5	5	1	5	1	5	5	2	5	2	4	5	4	5	5	5	5	5	5	5	5	5	5	5	4
32	1	2	1	1	2	2	2	2	3	2	1	4	3	4	3	3	4	4	4	4	4	4	3	4	4	4	4	5	5	5	4	5	5	3	4	5	4	4	4	4	4	3	4	4	4	4	3	4	3
29	1	1	2	1	1	1	2	3	2	2	1	4	4	4	4	4	4	3	4	4	4	4	4	4	3	5	5	5	5	5	5	4	2	2	4	5	5	4	5	4	5	5	5	5	5	5	5	5	4
45	1	2	1	1	1	2	2	3	4	1	2	4	4	4	4	3	4	4	4	4	4	4	4	4	5	5	5	5	5	5	5	5	5	4	4	4	5	5	5	4	5	4	5	5	5	5	4	5	4
28	2	2	1	1	1	1	2	2	1	2	1	5	4	4	5	4	5	5	5	5	5	5	4	4	5	5	5	5	5	5	5	5	5	6	5	5	5	6	6	5	5	4	5	5	5	5	5	5	4
39	1	2	1	2	1	1	2	2	4	2	1	5	4	5	4	4	5	5	5	5	5	5	5	5	5	5	5	5	6	5	5	6	5	6	5	6	6	6	5	5	6	5	6	5	5	6	6	6	4
27	2	2	2	1	1	1	2	2	1	2	1	3	2	3	3	1	4	4	4	3	5	4	3	4	4	5	2	5	4	5	3	4	3	3	4	5	3	3	3	3	4	4	4	4	3	3	3	3	4
50	1	1	1	1	2	2	2	3	4	1	1	4	4	4	4	4	4	4	4	4	5	4	4	4	2	5	5	5	5	5	5	3	5	5	4	5	5	5	5	5	5	5	5	5	5	5	5	5	4
40	2	2	1	1	2	2	2	3	4	2	1	4	2	4	4	4	4	4	4	4	4	4	4	4	5	5	5	5	5	5	5	5	5	5	5	5	5	5	5	5	5	5	5	5	5	5	5	5	4
32	1	2	1	1	2	1	2	2	2	2	1	4	4	4	4	3	4	4	5	4	4	4	4	4	3	5	4	5	5	5	3	4	5	3	3	3	4	4	4	4	4	3	4	4	4	5	4	4	5
31	2	2	1	1	1	1	2	2	2	2	2	4	4	4	4	4	4	4	3	4	4	4	4	4	4	4	5	5	4	5	3	4	4	3	4	4	4	4	4	4	4	4	4	4	4	4	4	4	4
46	2	2	1	1	2	1	1	3	4	2	1	5	5	4	5	4	5	5	5	5	5	5	5	5	5	5	6	6	5	5	5	5	6	5	5	6	6	6	6	5	5	5	5	5	5	6	5	6	4
36	2	2	1	1	3	1	1	2	3	2	1	4	2	4	4	3	4	4	4	4	4	4	3	4	5	5	5	5	5	5	5	5	5	2	4	5	5	5	5	4	6	5	5	5	5	5	4	5	5
34	2	2	1	1	1	1	2	3	3	2	2	4	3	4	4	2	5	4	4	5	4	5	4	4	5	5	5	5	5	5	5	5	5	4	5	5	5	5	5	5	5	5	5	5	5	5	5	5	2
36	1	2	1	1	2	2	1	2	2	2	2	5	4	4	4	3	4	4	4	4	4	4	4	4	5	5	5	5	5	5	5	5	5	4	5	4	5	4	5	5	5	4	5	5	4	5	4	5	3
28	2	2	1	1	1	1	2	2	1	2	2	4	4	3	4	2	4	4	4	4	4	4	3	4	4	4	4	5	5	5	5	5	4	2	2	3	2	4	4	4	2	2	5	4	4	4	3	5	4
56	1	1	1	1	1	1	2	3	2	1	1	4	4	4	4	2	4	4	2	4	4	4	4	4	5	5	5	5	5	5	5	5	5	5	5	5	5	5	5	4	5	5	5	5	3	5	5	5	4
30	2	2	1	1	1	1	2	3	2	1	1	5	3	2	2	2	2	2	3	2	4	2	2	2	4	2	2	5	3	5	5	2	5	2	2	2	4	2	2	2	2	2	5	5	5	5	5	3	4
48	1	1	1	1	1	2	2	2	4	2	1	4	4	4	4	4	4	4	4	4	4	4	4	4	5	5	5	5	5	5	5	5	5	5	5	6	5	5	5	5	5	5	5	5	5	5	5	5	4
41	1	2	1	1	2	1	2	3	4	2	1	5	5	5	5	4	5	5	3	5	5	5	5	5	1	1	1	1	1	1	1	1	1	1	1	1	1	1	1	1	1	1	1	1	1	1	1	1	1
47	2	2	1	1	2	2	1	3	3	1	1	5	5	4	5	2	5	5	4	5	4	5	5	4	5	5	5	5	5	5	5	5	5	4	4	4	4	5	4	4	4	4	5	5	5	5	5	6	2
47	1	1	1	1	2	2	1	2	4	2	1	5	5	2	3	5	4	4	5	5	5	5	4	4	5	4	4	5	5	5	3	5	5	2	2	3	4	4	4	4	4	4	4	4	4	4	3	4	5
45	1	2	1	1	1	1	2	2	4	2	1	5	5	1	5	1	5	5	5	5	5	5	5	5	1	5	5	6	5	5	5	6	5	5	5	5	5	5	5	2	5	5	2	5	2	2	2	2	4
43	2	1	1	1	2	1	2	2	3	2	1	4	4	4	4	3	4	4	4	4	4	4	4	4	2	5	5	5	5	5	5	5	5	4	5	3	5	5	5	5	5	5	2	5	4	5	3	4	4
38	1	1	1	1	2	1	2	3	4	2	1	5	4	2	4	5	5	5	5	5	5	5	5	5	4	5	5	5	5	5	2	2	4	2	3	3	4	3	2	2	2	5	3	5	5	5	5	5	4
39	2	2	1	1	2	3	2	2	4	1	1	4	4	4	4	4	4	4	4	4	4	4	4	4	4	5	5	5	2	5	5	5	5	3	2	5	2	5	5	5	5	2	5	5	5	5	5	5	4
34	2	2	2	1	2	2	2	2	2	2	1	4	4	3	4	3	4	4	4	4	4	4	3	4	4	5	2	5	5	5	5	4	4	3	4	4	5	5	5	4	5	3	5	5	5	5	3	5	3
48	1	1	1	1	1	2	2	3	4	2	1	4	4	4	4	4	4	4	4	4	4	4	4	4	5	5	5	5	5	5	5	5	5	5	5	5	5	5	5	5	5	5	5	5	5	5	5	5	4
30	1	2	1	1	1	1	2	2	2	2	1	4	4	4	4	2	4	4	4	4	4	4	4	4	5	5	5	5	5	5	5	5	5	5	5	5	5	5	5	5	5	5	4	4	5	5	4	5	2
29	2	2	1	1	1	1	2	3	1	2	1	5	4	4	3	4	4	4	4	4	4	4	4	4	4	2	5	4	5	5	5	5	5	3	5	5	5	4	5	4	5	3	5	4	2	3	2	4	4
34	2	2	1	1	1	2	2	2	3	2	1	4	3	4	3	4	3	3	3	3	4	3	3	4	3	2	4	4	4	3	3	3	2	2	2	3	2	3	3	2	3	2	3	3	2	3	2	2	4
40	2	2	1	1	2	2	2	3	4	2	1	5	4	4	4	2	5	5	4	5	5	5	4	4	5	5	5	5	5	5	5	5	5	5	5	5	4	4	4	5	5	5	5	5	5	5	5	5	4
27	2	2	1	1	2	1	2	3	1	2	1	5	4	4	4	3	5	4	5	5	5	4	4	4	5	5	5	5	3	5	5	5	5	4	5	5	4	4	4	4	3	3	5	4	4	4	4	5	4
45	1	2	1	1	3	2	2	3	4	2	2	5	4	4	4	4	4	4	4	4	4	4	4	4	5	5	5	5	5	5	5	5	5	4	4	4	5	5	5	5	5	5	5	5	5	5	5	5	3
40	1	2	1	1	2	2	1	3	2	2	1	4	4	4	4	4	4	4	4	4	4	4	4	4	4	5	5	5	5	5	5	5	5	4	4	4	4	5	5	4	5	5	5	5	5	5	5	5	5
32	1	2	1	1	1	1	2	2	2	1	1	5	4	2	5	4	5	5	5	5	5	5	4	5	5	6	6	6	6	6	6	6	6	4	6	6	6	6	6	5	6	6	4	6	6	6	3	6	4
33	2	2	1	1	2	1	2	2	2	2	1	5	4	4	5	4	4	4	4	4	4	4	3	4	5	2	5	5	5	5	4	5	5	5	5	5	5	5	5	4	5	5	5	5	5	5	5	5	4
36	2	2	1	1	2	2	2	2	3	2	2	3	3	3	3	4	3	3	3	3	4	4	3	4	3	2	2	3	2	2	3	2	3	2	2	3	2	3	3	2	3	2	3	3	3	3	3	3	3
40	2	2	1	1	2	2	2	3	4	2	1	4	4	4	4	4	4	4	4	4	4	4	4	4	2	4	4	4	4	4	4	5	4	4	4	4	4	4	4	4	4	4	4	4	5	5	5	5	3
39	1	2	1	1	1	3	1	3	4	2	1	4	4	4	4	4	4	4	3	4	4	4	4	4	5	5	5	5	5	5	5	5	5	5	5	5	5	5	5	5	5	5	5	5	5	5	5	5	4
45	2	2	1	1	1	3	2	3	4	1	1	5	5	3	4	4	4	5	4	4	4	4	4	4	2	5	5	5	5	5	5	5	5	5	5	5	5	5	5	5	3	4	5	5	5	5	5	5	4
27	2	2	2	1	1	1	2	2	1	2	2	4	4	2	2	3	4	4	4	5	3	5	2	5	5	2	4	4	5	5	4	5	5	1	4	4	4	5	5	5	5	4	2	5	4	5	2	5	4
42	1	2	1	1	1	1	1	3	2	2	1	4	4	4	5	3	4	5	3	5	4	5	5	4	5	5	5	5	5	5	5	5	5	5	5	5	5	5	5	5	5	5	5	5	5	5	5	5	4
34	2	2	1	1	1	2	2	2	1	1	1	4	3	4	4	5	5	5	5	5	4	5	4	4	5	4	4	5	5	5	4	4	5	4	4	4	5	5	5	4	5	3	5	3	3	3	3	4	4
43	2	2	1	1	2	3	2	3	4	1	2	4	4	4	4	4	4	4	4	4	4	4	4	4	4	5	2	5	4	5	4	5	3	3	3	3	3	3	3	3	2	3	5	4	4	3	3	3	3
39	2	2	2	1	1	2	2	3	4	2	2	4	4	4	4	4	4	4	4	4	4	4	4	4	4	4	5	4	4	5	4	4	4	4	4	4	4	4	4	4	4	4	4	4	4	4	4	4	4
32	1	2	1	1	2	1	2	3	2	2	1	4	4	4	4	3	4	4	4	4	4	4	4	4	4	5	5	5	5	5	5	5	5	5	5	5	3	5	5	2	5	5	5	5	3	2	2	5	4
45	2	2	1	2	2	2	2	2	3	1	2	4	4	4	4	2	4	4	4	4	4	4	4	4	5	5	5	5	5	5	5	5	5	5	5	5	5	5	5	5	5	5	5	5	5	5	5	5	4
45	1	2	2	1	2	2	2	2	2	2	1	3	4	4	4	3	4	4	3	4	4	4	4	4	5	4	5	5	5	5	5	5	5	5	5	5	5	5	5	4	5	5	5	4	5	5	4	6	5
42	2	1	2	2	1	1	2	2	1	1	1	5	5	3	4	3	4	4	4	4	4	4	4	4	4	4	4	5	4	5	5	3	5	2	4	4	4	3	4	3	3	4	4	5	5	5	4	4	4
58	1	1	1	1	2	1	2	3	3	2	2	5	5	5	5	5	5	5	5	5	5	5	5	5	1	1	1	1	1	1	1	1	1	1	1	1	1	1	1	1	1	1	1	1	1	1	1	1	2
42	1	2	1	1	2	2	1	2	4	1	1	5	4	4	3	3	5	5	5	5	5	5	4	4	4	4	3	3	3	4	4	4	5	3	5	4	5	5	4	4	4	5	4	5	5	5	3	5	4
39	2	2	1	1	2	2	1	2	3	1	1	4	4	3	4	2	4	4	4	4	4	5	4	4	5	4	5	5	5	5	5	5	5	5	5	5	4	5	5	4	5	5	5	5	5	5	5	5	4
56	1	2	1	1	2	3	1	3	3	1	1	4	4	4	4	4	4	4	4	4	4	4	4	4	5	5	5	5	5	5	5	5	5	5	5	5	5	5	5	5	5	5	5	5	5	5	5	5	4
24	2	2	2	1	2	1	2	2	1	1	2	5	5	3	5	2	5	4	5	5	4	5	4	5	5	5	5	4	5	5	4	5	5	3	5	6	5	5	5	5	5	4	5	5	5	6	5	5	4
39	2	2	1	1	2	3	1	2	1	1	1	5	5	5	5	5	5	5	5	5	5	5	5	5	5	5	5	5	5	5	5	6	5	5	5	5	5	5	5	5	5	5	5	5	5	5	5	5	4
47	2	1	2	1	2	2	2	3	2	1	1	5	5	4	5	2	5	5	3	5	5	5	5	5	5	5	5	5	5	5	5	6	6	5	5	6	5	6	5	5	5	5	5	5	5	5	5	5	4
48	2	2	1	1	2	3	2	3	4	1	2	4	4	5	5	5	4	5	5	4	4	4	4	4	4	4	4	4	4	4	3	4	4	4	3	4	4	4	5	3	3	4	4	4	4	4	3	4	5
42	1	1	1	1	2	2	2	3	4	2	1	4	5	5	4	4	4	4	4	5	5	5	4	4	5	4	5	5	4	5	5	4	5	5	4	5	2	5	5	5	5	3	5	5	5	4	4	4	3
43	1	1	2	1	1	1	2	3	1	2	1	3	3	5	3	4	4	4	4	4	4	4	4	4	5	5	5	5	5	5	5	5	5	5	5	5	5	5	5	5	5	5	6	5	5	5	4	4	4
39	1	2	1	1	1	2	2	3	4	2	1	4	4	4	4	4	4	4	4	4	4	4	4	4	5	5	5	5	5	5	5	4	4	4	4	4	4	4	4	4	4	4	4	4	4	4	4	4	4
27	2	2	1	1	2	1	1	2	1	2	1	4	3	5	5	4	4	3	5	4	3	4	4	4	4	3	3	5	5	5	3	5	5	3	3	3	5	4	5	5	5	3	5	4	3	5	3	5	5
29	1	2	2	1	2	1	2	3	1	2	2	5	5	4	5	4	5	4	5	5	5	5	4	5	5	4	4	5	4	5	4	5	5	3	3	4	4	5	5	4	4	3	5	4	5	5	4	5	3
28	1	2	1	1	1	1	2	2	2	2	1	3	4	4	2	4	4	4	4	4	4	4	4	4	4	4	2	5	5	5	4	5	5	4	4	5	5	5	5	4	5	2	4	5	2	3	3	3	4
51	2	1	2	2	1	2	2	3	4	1	1	5	5	2	4	2	4	4	3	4	4	4	4	4	5	5	5	5	5	5	5	5	5	5	5	5	5	5	5	5	5	5	5	5	5	5	5	5	4
45	2	1	1	1	1	2	2	2	4	1	1	5	5	5	5	3	5	5	5	5	5	5	5	5	6	6	6	6	6	6	5	6	6	6	6	6	6	6	6	6	6	6	6	5	5	6	6	6	4
51	1	1	1	1	2	2	2	3	4	2	1	4	4	3	4	4	4	4	4	4	4	4	4	4	4	3	4	4	4	5	4	5	2	2	4	4	4	3	4	4	4	4	3	4	4	4	3	4	4
42	2	2	1	1	1	2	2	3	4	2	1	1	2	4	3	2	3	5	5	4	5	5	5	5	5	5	5	5	5	5	5	5	5	5	5	5	5	5	5	5	5	5	5	5	5	5	5	5	4
38	1	2	1	2	3	2	2	2	2	1	2	4	4	4	5	5	5	5	5	5	5	5	5	5	6	5	4	5	4	6	5	5	5	4	5	4	5	6	5	6	6	6	6	6	5	5	3	5	4
32	2	2	2	1	2	2	2	3	2	1	1	4	4	2	4	3	4	3	4	3	4	4	4	4	2	5	5	5	5	5	4	4	4	2	4	4	4	4	4	4	4	4	4	4	4	4	4	4	3
23	2	1	1	1	1	1	2	2	1	2	1	4	4	3	4	5	5	4	4	4	4	4	3	4	5	5	4	4	4	5	4	5	5	5	5	5	5	5	5	5	5	5	5	5	5	6	5	5	4
35	2	2	1	1	1	2	1	3	2	1	1	4	4	3	4	4	3	3	4	4	4	4	4	4	4	4	4	4	4	4	4	4	4	4	4	4	4	4	4	4	4	4	4	4	4	4	4	4	4
36	1	1	1	1	2	1	2	3	2	1	1	4	5	5	4	4	5	5	5	5	4	5	5	5	5	5	5	5	5	5	5	5	5	5	5	5	5	5	5	5	6	5	5	5	5	5	5	5	4
40	2	2	1	1	1	1	2	2	2	2	2	4	4	4	3	3	4	3	4	4	4	4	4	4	3	3	4	5	5	5	5	5	5	3	4	4	5	5	4	5	5	4	5	5	5	5	5	5	4
26	1	2	2	1	2	1	2	2	1	2	1	5	5	5	5	5	5	5	5	5	5	5	5	5	1	5	4	6	5	6	6	6	5	5	6	6	6	6	6	6	6	6	6	6	6	6	5	6	4
31	1	2	1	1	1	2	2	3	2	2	1	4	3	4	3	4	4	3	4	4	4	4	3	4	2	4	4	4	4	4	4	4	4	4	4	4	4	4	4	4	4	4	4	4	4	4	4	4	4
30	2	1	2	2	1	1	2	2	2	2	1	4	5	3	3	2	5	5	5	5	5	5	5	5	6	6	6	6	4	5	5	6	6	3	6	6	6	6	6	6	6	6	6	6	6	6	5	6	5
33	2	1	1	2	2	1	2	1	1	1	2	5	5	3	5	3	3	4	4	5	5	5	4	4	4	5	5	5	5	5	5	5	5	5	5	5	5	5	5	5	5	5	5	5	5	5	5	5	4
30	2	2	2	1	1	1	2	3	2	2	2	5	4	4	4	2	5	4	4	5	5	5	4	4	3	2	4	5	4	5	4	5	4	2	2	5	4	4	5	4	5	5	5	5	5	5	4	3	5
36	2	2	2	1	1	1	2	3	1	1	1	4	4	2	4	4	4	4	4	4	4	4	4	4	3	3	4	4	4	4	3	3	4	3	3	4	3	4	4	3	3	2	3	3	4	2	3	4	4
33	1	2	1	1	1	2	2	2	2	1	1	5	5	5	5	5	3	5	5	3	4	4	4	4	4	5	1	4	3	5	2	1	5	2	3	1	2	2	5	3	5	1	2	5	3	4	2	1	4
28	1	1	2	1	2	1	2	2	1	2	1	4	4	3	5	3	4	5	4	4	4	4	3	4	5	5	5	5	5	5	5	5	5	5	5	5	5	5	5	5	5	5	5	5	5	5	5	5	4
42	1	2	1	1	1	2	1	3	3	2	1	3	3	4	3	4	3	4	3	3	4	4	3	4	3	3	3	3	3	4	3	2	4	3	3	4	3	3	4	3	3	3	3	3	3	3	2	3	4
43	2	2	2	1	2	2	2	3	4	1	1	5	4	3	5	3	4	3	4	4	4	4	5	4	2	2	3	5	5	4	2	2	5	2	3	5	2	2	4	3	5	2	5	5	5	5	2	5	4
52	2	1	1	2	1	2	2	2	4	1	1	5	5	4	5	3	4	4	5	5	5	5	4	4	1	5	5	5	6	6	6	6	5	5	5	5	5	5	6	6	5	5	6	5	5	5	4	5	4
52	1	2	1	1	1	2	2	2	1	1	2	4	4	4	5	5	5	5	5	5	5	5	4	4	5	5	5	5	5	6	5	6	5	5	5	6	6	6	6	5	5	5	4	6	5	6	5	6	2
45	1	1	1	1	1	2	2	3	2	2	1	4	4	2	4	4	4	4	4	4	4	4	4	4	5	4	4	4	5	4	5	5	5	3	5	5	5	5	5	5	4	5	5	4	5	5	5	5	4
58	1	1	1	1	3	3	2	2	4	1	2	4	4	4	4	4	4	4	4	4	4	4	4	4	5	5	5	5	5	5	5	5	5	5	5	5	5	5	5	5	5	5	5	5	5	5	5	5	3
51	1	1	1	2	2	2	2	3	3	1	2	4	4	4	5	4	5	4	5	5	5	5	4	4	5	5	4	6	5	5	5	4	4	4	4	4	5	5	5	4	5	3	6	5	5	5	4	5	5
38	2	2	1	1	1	2	1	3	1	1	1	4	4	4	4	4	4	4	4	4	4	4	4	4	5	5	5	5	5	5	5	5	5	4	5	5	4	5	5	4	4	4	5	4	4	4	5	4	4
41	1	1	1	1	2	1	1	2	3	1	1	5	5	3	5	4	4	4	4	4	4	4	4	4	1	5	5	5	5	5	4	3	2	4	4	5	3	5	5	2	4	2	3	3	4	4	4	3	4
38	1	2	1	1	2	2	1	2	3	2	1	4	4	4	4	3	4	4	4	4	4	4	4	4	5	5	5	5	5	5	5	5	5	4	5	4	5	5	5	5	5	5	5	5	5	5	5	5	4
27	1	2	1	1	1	1	2	3	1	2	2	4	3	3	3	4	4	4	4	4	4	4	3	4	5	3	4	5	5	5	5	5	5	5	5	5	5	5	5	5	5	5	5	5	5	3	3	4	4
31	2	2	1	1	3	1	2	3	2	1	2	5	4	3	4	3	5	5	4	5	5	5	5	5	5	6	5	5	4	6	6	6	6	4	5	5	5	6	5	5	5	6	4	6	4	4	5	5	4
34	2	2	1	1	1	1	2	3	3	1	1	5	5	5	5	5	5	5	5	5	5	5	5	5	1	6	6	6	6	6	6	6	6	6	6	6	6	6	6	6	6	5	6	6	6	6	6	6	5
39	1	2	1	1	2	2	2	2	4	2	1	5	5	5	5	4	5	5	4	5	4	4	4	4	5	5	5	5	4	5	5	5	5	4	4	5	5	5	4	3	4	4	5	5	5	5	5	5	4
50	1	1	1	1	2	2	2	3	2	1	2	4	4	3	4	3	4	4	4	4	4	4	3	4	5	5	5	5	5	4	4	2	5	4	4	4	5	5	5	3	5	3	5	4	3	4	2	4	3
51	2	2	1	1	2	3	2	3	4	1	1	4	4	4	4	4	4	4	4	4	4	4	4	4	4	3	3	3	4	4	4	3	4	4	4	4	4	4	4	4	5	4	4	4	4	3	3	2	3
44	2	2	1	1	2	1	2	2	2	2	1	4	4	4	3	4	4	4	4	4	4	4	3	4	4	4	5	4	4	4	5	5	5	3	4	4	5	5	5	5	4	4	3	4	3	4	4	4	4
38	2	2	2	1	1	2	2	3	4	2	1	5	4	4	3	4	4	4	4	4	4	4	4	4	5	5	2	5	5	5	5	5	5	2	4	3	5	5	5	5	5	5	5	5	5	5	5	5	4
38	1	2	1	1	2	2	1	3	1	1	2	4	4	3	3	3	4	4	4	4	4	4	3	4	5	4	4	4	4	4	4	4	4	4	4	4	4	4	4	4	4	4	4	4	4	3	3	3	4
47	2	1	1	1	1	1	2	2	3	2	2	5	5	4	4	4	5	5	2	4	5	5	5	5	1	5	5	5	5	5	5	4	3	2	2	3	5	5	5	5	5	5	5	5	5	5	5	5	4
38	2	2	1	1	1	1	2	2	2	1	1	4	4	3	4	4	4	4	4	4	4	4	4	4	5	5	5	5	5	5	5	5	5	5	5	5	5	5	5	5	5	5	5	5	5	5	5	5	4
23	2	1	2	2	1	1	2	2	1	1	2	5	5	2	4	1	5	4	4	4	4	4	4	4	4	3	4	4	4	4	4	5	6	4	4	4	4	4	4	4	5	5	5	6	5	5	5	5	2
42	1	2	1	1	1	2	2	3	4	2	1	4	4	5	5	4	4	5	3	4	4	4	2	4	4	5	6	5	5	5	4	5	5	5	3	5	4	5	5	4	5	3	5	5	5	6	5	5	4
31	2	2	1	1	1	1	2	2	2	1	2	4	4	4	4	4	4	4	4	4	4	4	4	4	5	5	5	5	4	4	5	5	5	4	5	5	5	5	5	4	4	4	5	5	5	5	5	5	3
32	2	2	1	1	1	1	2	3	2	2	2	4	4	2	4	2	4	5	2	4	5	5	5	5	5	5	4	5	2	2	5	5	5	3	5	5	5	5	5	5	5	2	3	4	5	5	5	5	4
47	2	1	1	2	1	1	1	3	4	1	1	4	2	4	3	3	4	4	4	3	4	4	3	4	2	5	5	5	5	5	5	2	2	2	2	2	5	5	2	5	3	5	5	5	2	2	2	2	4
40	2	2	1	1	2	2	2	3	4	2	1	4	4	4	4	4	4	4	4	4	4	4	4	4	5	4	5	5	5	5	5	5	5	4	5	4	5	5	5	4	5	5	5	5	5	5	5	5	3
24	2	1	2	2	1	1	2	2	1	1	2	4	3	3	3	2	4	4	4	4	4	4	4	4	3	3	3	2	2	2	3	4	4	6	4	3	3	3	1	4	1	2	3	2	2	2	3	3	2
30	1	2	2	1	2	2	2	2	2	2	2	4	5	3	4	4	4	4	4	3	4	4	3	4	2	4	3	4	2	5	3	4	5	5	4	3	3	4	4	5	5	4	5	5	4	4	3	4	4
34	1	2	1	1	2	1	2	2	2	2	2	4	3	4	4	4	4	4	4	4	5	4	4	4	5	5	5	5	5	5	5	5	5	5	5	5	5	5	5	5	5	5	5	5	5	5	4	5	4
29	2	2	1	2	2	1	2	2	1	2	2	5	3	3	5	4	5	4	5	5	5	4	4	4	4	5	4	5	4	5	4	3	5	5	5	5	5	5	5	5	5	5	5	5	5	5	3	5	3
28	2	2	1	1	1	1	2	2	2	1	2	4	4	4	4	4	4	4	4	4	4	4	4	4	5	5	5	5	5	5	5	5	5	5	5	5	5	5	5	5	5	5	5	5	5	5	5	5	4
27	2	2	2	1	1	1	2	2	1	1	2	5	5	3	4	3	5	5	5	5	5	5	5	5	6	5	5	6	5	5	5	5	5	4	5	5	5	5	5	5	5	5	5	5	5	5	5	5	3
51	1	1	1	1	2	2	2	2	4	2	2	5	5	5	5	3	4	4	5	5	4	5	4	4	5	5	5	5	5	5	5	6	6	5	5	5	6	6	5	5	6	6	5	6	6	6	5	6	4
27	2	2	2	1	1	1	2	3	1	2	2	4	4	5	5	5	5	4	5	5	4	4	4	4	5	4	4	4	4	4	4	4	4	2	4	4	5	4	4	4	4	3	4	4	4	4	3	5	4
35	1	2	1	2	3	1	2	2	1	1	2	4	4	3	4	2	4	4	4	5	5	5	5	5	5	4	4	4	6	5	5	5	5	5	5	5	5	5	5	5	5	4	5	5	4	4	4	5	4
47	1	2	1	1	1	3	2	2	4	1	1	4	4	4	4	2	4	4	4	4	4	4	4	4	5	5	5	5	5	5	5	5	5	5	5	5	5	5	5	5	5	5	5	5	5	5	5	5	4
45	2	1	1	1	1	1	2	3	4	2	1	5	3	2	3	4	4	4	4	4	4	4	4	4	4	5	4	4	4	4	2	3	4	3	2	2	2	3	3	3	2	2	4	3	2	4	3	3	4
30	2	2	2	1	2	1	2	2	2	1	2	4	4	3	5	4	4	4	4	4	4	4	3	4	5	5	5	5	5	5	5	5	5	5	5	5	5	5	5	5	5	5	5	5	5	5	5	5	3
44	2	2	1	1	2	3	2	3	4	1	1	5	5	5	5	5	5	5	5	5	5	5	5	5	6	6	6	6	6	6	6	5	6	5	5	5	5	5	5	5	5	5	6	6	6	6	6	6	5
66	2	1	2	2	2	2	2	2	4	1	2	5	5	5	5	5	5	5	5	5	5	5	5	5	6	6	6	6	6	6	6	6	6	5	6	6	6	6	6	6	6	6	6	6	6	6	6	6	3
41	2	2	1	1	2	3	1	2	4	1	1	4	5	5	5	2	5	5	5	5	5	5	5	5	6	6	6	6	6	6	6	6	6	5	6	6	6	6	6	6	6	6	6	6	6	6	6	6	1
28	2	2	1	1	2	1	2	2	2	2	2	3	4	2	4	2	4	4	4	4	4	4	4	4	4	3	3	4	4	5	5	5	4	4	4	4	5	4	5	4	4	4	4	4	4	4	4	4	4
31	1	2	2	2	2	1	2	2	1	1	2	5	3	4	4	2	4	4	5	5	4	4	4	4	5	3	4	5	5	5	5	5	5	3	4	5	5	5	5	4	4	4	4	4	4	3	3	3	4
34	2	2	1	1	2	3	2	3	3	1	1	5	4	3	4	3	4	5	4	5	4	4	4	5	3	3	4	4	5	5	5	5	5	5	5	5	5	5	5	5	5	5	5	5	5	5	5	5	4
27	2	2	2	2	1	1	2	2	1	1	2	4	4	4	4	2	4	4	4	5	4	4	4	4	5	5	5	5	5	5	5	5	5	5	5	5	5	5	5	5	5	5	5	5	5	5	5	5	2
37	2	2	1	1	1	2	2	3	2	1	1	2	3	4	3	1	5	4	4	4	5	4	3	3	5	3	3	3	1	3	3	3	3	3	3	3	3	3	3	3	3	3	3	3	3	3	3	3	3
40	1	2	1	1	2	2	1	3	4	2	1	4	3	4	4	4	4	4	4	4	4	4	4	4	4	5	4	5	5	5	5	5	5	4	4	4	4	4	4	4	4	4	3	4	4	4	4	4	4
47	2	1	1	1	2	2	2	2	4	1	1	5	5	4	5	4	5	5	5	5	4	5	4	4	4	5	5	5	6	5	5	5	5	5	5	5	5	5	5	5	5	3	5	5	5	5	4	5	4
48	2	1	1	1	1	2	2	2	2	2	1	4	4	4	4	4	4	4	4	4	4	4	4	4	5	4	5	5	4	2	4	5	4	4	5	4	4	4	4	4	5	4	4	3	5	5	4	4	3
45	1	2	1	1	2	2	1	3	3	2	1	4	4	3	2	4	4	4	4	4	4	4	4	4	3	5	5	5	5	5	3	3	3	3	3	3	3	3	3	3	3	3	5	5	3	3	3	5	4
27	2	2	2	1	1	1	2	2	2	1	1	5	4	1	2	1	5	5	4	5	5	5	3	5	5	5	5	5	5	5	5	6	6	2	5	5	6	6	5	5	6	6	6	5	6	6	6	6	1
34	2	2	2	1	2	1	2	2	2	1	1	4	4	2	4	4	4	5	4	5	5	5	4	4	6	5	5	6	5	5	5	5	5	5	5	5	5	5	5	4	5	4	5	5	5	5	4	5	4
25	1	2	2	2	1	1	2	2	1	1	2	4	4	4	4	4	4	4	4	4	4	4	4	4	5	5	5	5	5	5	5	5	5	5	5	5	5	5	5	5	5	5	5	5	5	5	5	5	3
32	2	1	1	1	1	1	2	3	2	2	1	5	4	4	4	2	4	4	4	3	4	3	4	2	3	4	5	5	4	5	3	3	2	2	3	2	3	3	3	3	3	2	5	4	4	3	4	4	5
31	2	2	1	1	2	2	2	2	1	1	2	5	4	3	4	2	4	4	4	4	4	4	4	4	5	5	5	5	5	5	5	5	5	4	5	5	5	5	5	5	5	4	5	5	5	5	5	5	4
44	2	1	1	1	1	1	2	3	1	1	1	4	4	3	2	2	4	5	4	4	4	5	4	5	5	5	4	5	5	6	5	5	6	3	4	5	5	5	4	5	5	4	5	5	3	5	5	5	4
38	2	2	1	1	2	2	1	3	3	2	1	5	5	5	5	5	5	5	5	5	5	5	5	5	1	1	6	6	6	6	6	6	6	5	6	6	6	6	6	5	6	5	6	6	6	6	6	6	5
46	1	1	1	1	2	1	2	3	4	2	1	4	4	4	4	4	5	5	5	5	5	5	5	5	5	5	5	5	5	5	5	5	5	5	5	5	5	5	5	5	5	5	5	5	5	5	5	5	2
39	1	2	1	1	2	2	1	2	2	2	1	5	5	4	4	4	5	5	5	5	5	5	5	5	5	5	5	5	5	5	5	5	5	5	5	5	5	5	5	5	5	5	5	5	5	5	5	5	3
24	2	1	2	1	1	1	2	2	1	2	2	4	2	4	3	4	4	4	4	4	4	4	3	4	3	2	3	3	3	3	3	2	5	2	3	5	3	3	4	3	3	3	3	3	3	3	3	3	4
28	2	2	2	1	1	1	2	3	1	2	2	5	1	5	1	5	5	5	5	1	5	5	1	5	6	6	1	6	1	6	6	5	5	1	1	4	5	4	4	4	5	4	1	4	1	1	1	1	5
32	2	2	1	2	2	1	2	2	2	1	2	4	4	4	4	4	4	4	4	4	4	4	4	4	5	5	5	5	5	5	5	5	5	3	4	5	5	5	5	5	5	3	5	5	5	5	3	5	4
28	2	2	1	1	1	1	2	2	2	2	2	5	4	4	4	4	4	5	5	5	4	5	4	5	5	5	5	5	5	5	5	5	6	5	5	5	5	5	5	5	5	5	5	5	5	5	4	5	4
43	2	2	1	1	2	2	2	2	4	2	2	4	3	4	3	4	4	4	4	4	4	4	4	4	4	4	4	4	4	4	4	5	4	2	2	4	4	4	4	4	4	3	5	4	4	5	2	4	4
39	2	1	1	1	1	1	2	3	3	2	1	4	4	4	4	4	4	4	4	4	4	4	4	4	5	5	5	5	5	5	5	5	5	4	5	5	5	5	5	5	5	5	5	5	5	5	5	5	4
33	1	2	1	2	1	1	2	2	2	2	1	4	4	4	4	3	4	4	4	4	4	4	4	4	5	2	5	5	5	5	5	5	5	5	5	5	5	5	5	5	5	5	5	5	5	2	5	5	3
30	2	2	1	1	2	2	2	2	1	1	2	4	4	4	4	4	4	4	4	4	4	4	4	4	5	3	4	4	5	5	5	5	5	4	4	5	5	5	4	3	4	4	4	4	4	4	3	4	4
52	2	1	1	1	1	1	2	3	1	1	1	4	4	4	4	4	4	4	4	4	4	4	4	4	5	5	5	5	5	5	5	6	6	5	5	5	5	5	5	1	5	5	5	5	2	5	2	5	4
42	2	2	1	1	1	1	2	3	1	2	1	5	5	1	4	3	5	5	5	5	5	5	5	5	4	4	5	5	5	6	5	6	5	5	5	5	6	6	6	6	6	3	5	5	5	5	3	6	3
48	1	1	1	2	1	1	2	3	4	2	1	5	3	2	3	4	5	4	4	3	4	4	4	4	2	3	5	5	5	5	4	5	3	4	5	5	5	3	5	4	5	5	5	5	5	4	2	4	4
43	2	2	1	1	1	2	2	3	4	1	1	4	4	4	4	5	4	4	4	4	4	4	4	4	5	5	5	5	5	5	5	5	5	5	5	5	5	5	5	4	5	5	5	5	5	5	4	5	4
46	1	1	1	1	1	1	1	2	4	2	1	5	5	5	5	2	4	5	3	4	5	5	4	4	5	5	5	5	5	5	5	5	5	4	5	5	5	5	5	5	5	5	5	5	5	5	5	5	4
26	2	2	2	1	2	1	2	2	1	2	2	4	3	2	4	2	4	4	4	4	4	4	3	4	5	4	4	5	5	5	5	4	5	3	4	5	5	4	5	4	3	5	5	5	4	3	3	4	4
32	1	2	1	1	1	2	2	3	3	2	1	2	4	3	3	3	4	4	4	4	4	4	4	4	5	5	2	2	5	5	5	5	5	3	5	5	5	5	5	5	5	5	5	5	5	5	3	5	3
33	2	2	1	1	1	2	2	2	3	2	1	5	5	3	5	5	5	5	5	5	5	5	5	5	5	6	5	5	3	5	4	4	4	4	4	4	5	5	4	4	4	3	3	4	4	4	3	4	3
46	1	2	1	1	3	1	1	3	3	2	1	5	5	3	5	3	5	5	5	5	5	5	5	4	1	1	1	1	1	2	1	1	1	3	1	1	1	1	1	5	5	5	5	5	5	5	5	3	1
40	1	2	1	1	2	1	2	3	3	2	1	5	5	5	5	5	5	5	5	5	4	5	5	5	5	5	5	6	5	6	5	4	5	4	5	6	4	5	5	5	5	5	5	5	4	4	5	4	3
41	1	2	2	1	1	1	2	2	3	2	1	4	4	4	4	2	4	4	4	4	4	4	4	4	5	5	5	5	5	5	5	5	5	5	5	5	5	5	5	5	5	5	5	5	5	5	5	5	4
31	2	2	1	1	2	2	1	3	1	1	2	4	4	4	4	3	5	4	4	5	5	5	4	4	5	5	5	5	5	5	5	6	5	5	5	5	5	5	5	5	5	5	5	5	5	5	5	5	4
26	1	2	2	1	1	1	2	3	1	2	2	3	3	4	4	4	4	4	4	4	4	4	4	4	5	5	4	5	5	5	4	2	4	2	2	4	2	2	2	2	4	4	4	4	4	4	4	4	4
30	2	2	1	1	2	2	2	3	2	2	2	1	1	5	5	5	5	5	5	5	5	5	5	5	1	1	1	1	1	1	1	1	1	1	1	1	1	1	1	1	1	1	1	1	1	1	1	1	1
50	1	1	1	2	1	2	2	2	4	1	1	5	4	3	5	3	5	5	5	5	5	5	5	5	1	5	5	5	1	5	5	1	5	5	6	5	5	5	5	5	5	5	5	5	5	5	5	5	2
35	2	2	1	1	2	2	2	2	2	1	1	3	3	4	4	4	4	5	5	5	5	5	4	4	4	5	2	3	2	4	2	2	4	3	2	1	4	4	5	5	5	2	5	4	3	2	2	3	4
42	1	2	1	1	1	1	2	3	3	2	1	4	4	4	4	1	4	4	4	4	5	5	4	4	4	5	6	5	5	5	5	5	5	2	2	3	4	3	5	5	5	5	2	5	5	5	5	5	5
40	1	1	1	1	2	1	1	3	4	2	1	5	5	4	5	4	5	5	4	5	5	5	4	5	5	5	5	5	5	5	5	5	5	5	5	5	5	5	5	5	5	5	5	5	5	5	5	5	4
28	2	2	2	1	2	1	2	2	1	2	2	4	4	2	4	3	4	4	4	4	4	4	4	4	5	5	5	5	5	4	5	5	5	5	5	5	5	5	5	5	5	5	5	5	5	5	5	5	4
31	2	2	1	1	1	1	2	3	3	2	1	4	4	3	5	4	5	5	4	5	5	5	4	4	4	4	4	4	2	5	4	5	5	2	4	4	5	5	5	5	3	4	4	3	4	4	4	5	4
32	2	2	1	1	1	2	2	2	2	1	1	3	4	4	4	2	3	5	4	4	5	4	2	3	5	5	3	5	5	5	4	3	3	3	4	4	3	3	5	5	3	4	6	4	3	4	3	4	3
35	2	2	1	1	2	1	2	3	4	1	2	5	5	3	2	4	4	5	5	5	5	5	4	4	5	6	5	5	5	5	5	5	6	4	5	5	5	5	5	5	5	5	5	5	5	5	4	5	4
50	2	2	2	1	2	3	1	3	4	1	1	4	4	3	4	4	4	4	4	4	4	4	4	4	5	5	5	5	4	5	5	5	5	5	5	5	5	5	5	5	5	5	5	5	5	5	5	5	3
33	2	2	1	1	2	2	2	2	2	1	2	5	4	4	4	5	4	4	4	4	4	4	4	4	2	3	5	4	4	5	5	5	6	4	4	4	5	4	5	5	5	5	5	5	5	5	5	5	5
58	1	1	1	1	2	1	2	3	4	2	1	4	4	4	4	4	4	4	4	4	4	4	4	4	5	5	5	5	5	5	5	5	5	5	5	5	5	5	5	5	5	5	5	5	5	5	5	5	2
53	1	1	1	2	2	3	1	3	1	1	1	2	2	2	4	4	4	4	4	4	4	4	4	3	5	5	5	5	5	5	5	5	5	4	4	4	5	5	5	5	5	5	5	5	5	3	2	4	4
44	1	2	1	1	2	2	2	2	4	2	2	4	4	4	4	4	5	5	4	5	5	4	4	4	5	5	5	5	5	5	5	5	5	4	1	1	4	1	6	5	5	5	5	5	5	5	5	5	4
28	2	2	1	1	2	1	2	2	2	2	2	5	1	1	5	1	4	4	1	4	4	5	5	5	5	5	5	5	5	5	5	5	5	5	5	5	5	5	5	5	5	5	5	5	5	5	5	5	4
34	1	2	1	1	1	1	2	3	2	2	1	2	4	4	4	5	4	4	4	4	4	4	4	4	2	2	2	4	4	4	4	3	4	4	3	3	3	3	3	4	4	3	3	2	3	3	4	4	4
43	2	1	1	1	1	1	2	3	3	2	2	5	5	5	5	5	5	5	5	5	5	5	5	5	6	6	6	6	6	6	6	6	6	6	6	6	6	6	6	6	6	6	6	6	6	6	6	6	5
40	2	2	1	2	1	1	1	3	1	2	1	4	4	4	4	4	4	4	4	4	4	4	4	4	5	5	5	5	5	5	5	5	5	2	5	5	5	5	5	5	5	5	5	5	2	5	5	5	4
33	1	2	2	2	2	1	1	2	2	1	1	5	4	1	4	2	4	5	4	5	4	4	5	5	1	1	1	1	1	1	1	1	1	1	1	1	1	1	1	1	1	1	1	1	1	1	1	1	1
28	2	2	1	1	2	2	2	3	1	1	1	4	4	4	4	3	4	4	4	4	4	4	4	3	3	3	3	5	5	5	5	5	4	4	4	4	4	4	5	5	4	3	5	4	4	4	4	4	5
59	1	1	1	1	3	3	2	3	4	2	2	5	5	5	5	3	4	5	5	5	4	5	5	5	6	5	5	5	5	5	5	4	5	5	4	4	5	5	5	5	5	5	5	5	5	5	4	5	3
46	2	1	1	1	1	1	1	3	2	2	1	4	4	4	4	4	4	4	4	3	4	4	4	4	3	3	3	4	5	5	5	5	5	3	4	3	3	3	4	2	4	4	4	4	3	3	3	3	4
43	2	2	2	1	2	3	2	3	4	2	1	5	5	5	4	4	5	5	5	5	5	5	5	5	6	6	6	6	6	6	5	6	5	6	6	5	6	6	6	5	6	6	6	5	6	6	6	6	5
45	2	1	1	1	1	2	2	3	4	1	1	5	5	5	5	5	5	5	5	5	5	5	5	5	6	6	1	6	6	6	6	6	6	4	5	5	5	5	5	3	5	3	6	6	5	3	3	5	4
48	1	1	1	1	1	1	1	3	3	2	1	5	5	2	3	2	5	5	5	5	5	5	5	5	1	1	1	1	1	1	1	1	1	1	6	1	1	1	1	1	1	1	1	1	1	1	1	1	4
50	2	2	2	1	2	2	2	3	2	2	1	4	4	4	4	1	5	4	4	5	4	5	5	4	5	5	5	5	5	4	5	5	5	5	5	5	5	5	5	5	5	4	5	5	5	5	5	5	3
46	2	2	1	1	3	3	1	2	3	2	1	4	3	4	4	4	4	4	4	4	4	4	3	4	4	5	4	4	4	5	4	3	4	3	3	4	4	4	4	3	4	4	5	4	4	3	3	3	4
26	2	1	2	1	1	1	2	3	1	1	2	5	3	3	5	3	5	4	4	5	5	5	5	5	5	5	5	5	5	5	5	5	5	5	5	5	5	5	5	5	5	5	5	5	5	5	5	5	4
53	1	1	1	1	2	2	2	3	4	2	1	4	4	4	4	3	5	5	5	5	5	5	3	4	5	5	5	5	5	5	5	5	5	5	5	5	5	5	5	5	5	5	5	5	5	5	5	5	4
52	1	1	1	1	1	2	2	3	4	1	1	4	4	3	4	1	4	5	4	4	4	4	4	4	4	5	5	5	5	5	4	5	4	5	4	5	4	6	5	4	5	5	6	4	3	5	3	4	3
40	2	2	1	1	1	2	2	2	4	2	1	4	5	4	5	4	4	4	4	5	5	5	4	4	5	5	5	5	5	5	5	5	5	5	5	6	5	5	5	5	5	5	5	5	5	5	5	5	2
32	2	2	2	1	2	2	2	3	2	1	2	4	5	4	5	5	5	5	5	5	5	5	3	5	6	5	6	6	6	1	6	6	6	6	6	6	6	6	6	6	6	6	6	6	6	6	6	6	3
48	1	1	1	1	3	3	1	3	2	2	1	5	5	3	4	3	5	4	4	5	5	5	5	5	5	1	1	1	1	2	1	1	1	5	5	5	5	5	5	5	5	5	5	5	5	5	5	5	4
23	1	1	2	1	1	1	2	3	1	2	1	2	1	1	1	1	1	1	4	1	4	4	4	4	3	5	1	3	5	5	5	3	5	1	3	3	2	3	5	1	1	1	5	5	1	1	1	1	4
38	1	1	1	1	2	2	2	3	4	2	1	5	4	4	4	4	4	4	4	4	4	4	4	4	5	5	5	5	5	5	5	5	5	5	5	5	5	5	5	5	5	5	5	5	5	5	5	5	4
39	1	2	1	1	2	3	2	3	2	1	1	4	3	3	3	4	3	5	4	2	3	4	3	4	6	5	5	5	5	6	5	4	6	4	6	6	5	5	5	5	5	6	5	5	5	2	3	4	4
31	2	2	1	1	2	2	2	3	2	1	2	5	5	2	4	2	5	5	5	5	5	5	5	5	5	4	4	5	4	5	5	6	5	4	5	5	5	5	5	5	5	5	5	6	5	5	5	5	4
40	2	2	1	1	1	2	2	3	4	2	1	4	3	4	4	4	5	4	4	4	4	4	4	4	4	4	5	4	5	5	5	5	5	5	5	5	5	5	5	5	5	5	5	5	5	5	5	5	4
39	1	2	1	1	1	1	2	2	3	2	1	4	2	2	2	2	5	5	4	5	5	5	5	5	5	5	5	5	2	5	5	5	5	5	5	5	5	5	5	5	5	5	5	5	5	5	5	5	4
40	1	2	1	1	2	1	1	3	2	2	1	5	5	4	4	2	5	4	4	4	4	4	4	4	5	5	5	5	5	5	5	5	5	4	5	5	5	5	5	5	5	5	5	4	5	5	4	5	3
31	2	2	1	1	2	1	2	2	2	2	1	4	4	4	4	4	4	4	4	4	4	4	4	4	5	5	5	5	5	5	5	4	5	5	5	5	5	5	5	5	5	5	5	5	5	5	5	5	3
34	1	2	1	1	2	2	2	3	3	2	1	5	3	3	4	4	5	5	5	5	5	5	3	5	5	5	4	6	5	5	4	5	6	5	5	5	5	5	5	5	5	5	5	5	5	5	5	5	5
46	2	2	1	1	1	1	1	2	4	2	1	4	4	4	3	4	4	4	4	4	4	4	4	4	5	5	5	5	3	2	4	5	5	3	3	4	5	4	3	4	5	4	5	3	5	5	3	5	4
42	2	2	1	1	1	1	2	3	1	2	1	4	4	4	4	4	4	4	4	4	3	4	4	4	2	5	3	3	3	5	5	3	4	3	3	3	5	5	5	5	5	3	3	3	5	3	3	3	1
45	1	1	1	1	2	1	2	2	1	2	1	5	5	5	5	4	5	5	5	5	5	5	5	5	5	5	5	5	6	6	5	6	6	5	6	6	5	5	5	6	5	6	4	6	5	6	5	5	4
40	2	2	1	1	3	3	2	3	3	1	2	4	5	5	5	5	5	5	5	5	5	5	5	5	5	4	4	5	4	5	5	6	5	4	4	4	4	5	5	5	4	5	6	5	5	5	3	5	4
38	2	2	1	1	1	2	2	3	3	1	1	4	3	4	3	4	4	4	4	3	4	4	3	4	3	5	5	5	5	5	2	3	3	2	2	5	3	5	5	2	5	3	5	5	2	2	3	3	4
29	2	1	1	1	1	1	2	2	2	2	1	4	4	3	4	3	4	4	4	5	4	4	3	4	4	5	4	5	4	5	4	5	5	4	4	5	5	4	5	4	5	4	4	5	5	5	4	5	3
42	1	2	1	1	2	3	1	3	4	1	1	3	4	4	4	4	4	4	4	4	4	4	4	4	5	5	5	5	5	5	5	5	4	4	4	4	4	4	4	4	4	4	4	4	4	4	4	4	4
40	2	2	1	1	1	2	2	3	3	1	1	5	4	5	5	4	5	4	5	5	5	5	3	5	5	5	5	5	5	5	5	3	5	5	5	5	3	4	4	5	4	3	5	5	5	2	3	3	4
30	1	2	1	1	2	2	2	2	2	2	2	4	3	4	4	4	4	5	5	4	4	4	4	4	5	5	5	5	5	5	5	5	6	5	4	5	5	5	5	6	5	4	5	5	5	5	5	5	4
44	2	2	2	1	3	3	2	3	4	1	1	4	4	3	3	4	4	3	4	4	4	4	3	4	5	3	6	5	5	5	5	5	5	3	4	5	5	4	5	5	5	5	5	5	5	5	5	5	4
35	2	2	1	1	1	2	1	3	1	2	2	5	5	4	5	5	5	5	5	5	5	5	5	5	5	6	5	6	5	5	5	6	5	4	4	5	5	5	4	4	4	4	5	5	5	3	3	4	4
42	2	1	1	1	3	2	2	2	4	1	2	5	5	5	5	5	5	5	5	5	5	5	5	5	6	6	6	6	6	6	6	6	6	5	6	6	6	6	6	6	6	6	6	6	6	6	6	6	4
29	2	2	2	1	2	2	2	3	2	1	2	4	4	3	3	4	4	4	4	4	4	4	4	4	5	5	5	5	5	5	5	5	5	4	4	4	4	5	5	4	4	4	5	4	4	4	4	4	4
43	1	2	1	1	2	1	1	3	3	2	1	5	5	5	5	4	5	5	5	5	5	5	4	5	5	5	6	5	6	5	6	6	6	5	6	6	5	5	5	5	5	5	5	5	6	6	5	6	2
44	2	1	1	1	1	1	2	2	3	1	2	4	4	4	3	2	4	4	2	4	4	4	4	4	2	3	3	4	5	5	5	5	5	3	4	5	5	5	5	3	5	5	5	5	2	5	5	5	4
36	2	2	1	1	2	3	1	2	3	1	2	5	5	5	5	5	5	5	5	5	5	5	5	5	1	1	1	1	1	1	1	1	1	1	1	1	1	1	6	5	5	5	5	5	5	5	5	5	4
45	1	2	1	1	2	2	2	3	4	1	1	4	4	4	4	4	4	4	4	4	4	4	4	4	5	5	5	5	5	5	5	5	5	1	5	5	5	5	5	5	5	5	5	5	5	5	1	5	4
35	1	2	1	1	2	1	2	3	1	2	1	3	4	4	4	2	4	4	4	4	4	4	4	4	5	5	5	5	5	5	5	5	5	4	5	5	5	5	5	5	5	5	2	5	5	5	5	5	4
29	2	2	2	1	2	1	2	2	2	2	2	3	4	4	4	2	4	4	4	5	4	4	4	4	4	4	3	5	4	5	4	4	4	3	4	4	4	4	4	3	4	3	4	4	4	4	4	4	4
47	1	1	1	2	1	1	2	3	1	2	1	5	4	4	4	4	4	4	4	4	5	5	5	4	5	4	5	5	5	4	5	5	5	2	4	5	5	5	5	5	5	5	5	5	5	5	5	5	3
25	2	2	1	1	2	1	2	2	1	2	1	4	4	4	4	4	4	4	4	4	4	4	4	4	5	5	5	5	5	5	5	5	5	5	5	5	5	5	5	5	5	5	5	5	5	5	5	5	4
30	2	2	2	1	1	1	2	2	2	1	1	5	5	5	5	5	5	5	5	5	5	5	5	5	6	6	5	6	6	6	6	5	5	5	5	5	5	5	5	5	6	6	6	5	5	5	6	6	4
35	2	1	1	1	2	2	2	3	4	2	1	5	4	4	4	4	4	4	4	4	5	4	4	4	5	5	5	5	5	5	5	5	5	5	5	5	5	5	5	5	5	5	5	5	5	5	5	5	4
54	2	1	1	1	3	3	2	2	4	1	2	5	5	4	5	5	5	4	5	5	5	5	4	5	5	5	4	4	5	5	4	5	5	4	5	4	5	5	5	4	4	4	4	4	3	4	3	5	2
39	2	2	1	1	1	2	2	3	4	1	1	5	5	4	5	5	4	4	3	4	4	4	4	4	5	5	5	5	5	5	5	5	5	5	4	4	5	4	5	4	5	5	5	5	5	5	3	4	4
30	2	2	2	1	2	1	2	2	2	1	1	4	4	4	4	4	4	4	4	4	4	4	4	4	5	5	5	5	5	5	5	5	5	5	5	5	5	5	5	5	5	5	5	5	5	5	5	5	4
46	2	1	1	1	2	3	2	3	4	2	2	4	4	4	4	2	4	4	4	4	4	4	4	4	5	5	5	5	5	5	5	5	5	5	5	5	5	5	5	5	5	5	5	5	5	5	5	5	2
31	2	1	1	1	1	1	2	2	1	2	1	3	3	4	4	4	4	4	3	4	4	4	4	4	4	3	3	5	5	4	3	5	5	2	2	4	4	4	5	4	3	3	5	5	3	3	2	5	4
41	2	2	1	1	1	3	2	3	4	1	1	5	5	5	5	5	5	5	5	5	5	5	5	4	6	5	6	6	5	5	5	5	5	5	5	5	5	5	5	5	5	5	5	5	5	5	5	5	4
26	1	2	2	1	1	1	2	3	1	2	2	4	4	3	4	4	4	4	4	4	4	4	4	4	5	5	4	4	4	4	5	5	5	5	5	5	4	5	5	4	5	4	5	5	5	5	3	5	3
35	2	2	1	1	1	2	1	2	3	1	2	5	5	4	5	3	5	5	5	5	5	5	5	5	4	6	5	6	6	6	5	6	5	4	5	5	5	5	5	5	5	4	6	5	5	5	4	5	4
37	2	2	1	1	2	2	2	3	1	1	1	3	3	3	3	3	4	4	4	3	4	4	3	4	4	2	3	3	3	3	3	3	3	3	3	3	3	3	3	3	3	3	3	3	3	3	3	3	4
34	2	2	1	1	1	1	2	2	1	2	2	4	4	4	4	4	4	4	4	4	4	4	4	4	5	5	5	5	5	5	5	5	5	5	5	5	5	5	5	5	5	5	5	5	5	5	5	5	4
36	2	2	1	1	2	2	2	2	2	1	2	4	4	4	5	4	4	5	5	5	4	5	5	5	5	5	5	5	5	5	5	5	5	5	6	5	5	5	5	5	5	5	5	6	5	6	6	6	1
39	1	2	1	1	1	1	2	3	1	2	1	4	3	4	4	2	4	3	5	3	3	4	4	4	2	3	3	5	5	5	5	1	5	3	5	1	5	5	5	3	4	5	5	5	2	3	3	4	4
37	2	2	1	1	2	2	1	3	1	1	1	5	5	5	5	4	5	4	5	5	5	5	5	5	5	5	5	5	5	5	4	5	5	4	5	5	5	5	5	4	4	4	5	5	5	5	5	5	4
34	2	2	1	1	1	2	2	3	3	1	2	4	3	3	4	2	4	4	4	4	4	4	3	4	5	4	2	5	4	4	4	2	5	3	5	5	3	5	4	3	5	3	5	5	3	3	3	3	4
31	2	2	1	1	2	2	2	3	3	2	1	5	3	4	3	4	5	5	5	5	5	5	3	4	2	4	5	4	4	5	5	4	5	3	4	3	4	4	4	4	4	4	4	4	2	3	4	4	4
34	2	2	1	1	2	2	2	2	3	1	1	4	4	4	4	4	4	4	4	3	5	4	3	5	5	5	4	4	4	4	4	3	4	3	4	4	5	4	5	4	5	5	5	5	4	3	4	4	4
27	2	2	2	1	3	1	2	3	1	1	2	5	5	5	5	3	5	4	5	5	5	5	4	5	6	5	6	6	5	5	6	5	5	5	5	5	5	5	5	5	6	5	5	5	6	5	5	6	5
42	1	2	1	1	1	1	2	2	1	2	1	4	5	5	5	5	5	5	5	5	5	5	5	5	5	5	5	5	5	5	5	5	6	5	6	5	5	5	5	5	5	6	5	5	5	6	5	5	4
35	2	2	1	1	1	2	2	2	2	1	2	3	4	4	3	3	4	4	4	4	3	4	4	4	4	4	3	4	4	4	4	4	5	4	4	4	4	4	4	4	4	4	4	4	4	4	4	4	3
49	1	2	1	1	2	1	2	3	1	2	1	5	5	4	5	2	5	4	4	4	4	4	4	4	5	5	5	5	5	5	5	5	5	3	5	4	4	4	5	5	5	5	5	5	5	5	3	4	3
39	2	2	1	1	2	2	2	2	1	2	2	4	4	2	3	4	5	5	4	4	5	5	4	5	5	5	5	5	5	5	5	5	5	2	4	3	4	5	5	5	5	5	5	4	5	4	5	5	2
46	2	1	1	1	2	2	2	3	4	2	1	3	3	4	4	4	4	4	4	4	5	4	5	4	4	4	5	5	5	5	5	5	5	4	4	5	4	5	5	5	5	5	5	5	5	5	5	5	3
37	2	2	1	1	1	2	2	2	4	1	1	4	4	4	4	4	4	4	3	4	4	4	4	4	4	2	4	5	3	4	3	4	5	3	4	3	4	3	5	4	5	4	5	5	5	5	5	5	4
56	1	1	1	1	2	1	2	2	4	2	2	4	4	3	4	2	4	4	4	4	4	4	4	3	3	4	4	5	5	5	5	5	5	5	5	5	5	5	5	5	5	5	5	5	5	5	5	5	4
54	2	1	1	1	1	1	2	3	4	2	1	5	4	4	4	5	4	4	4	4	4	4	4	4	5	4	5	5	5	3	5	5	5	4	5	5	5	5	5	5	5	5	4	5	5	5	4	5	4
35	2	2	1	1	1	2	2	3	3	1	1	4	4	4	4	4	4	4	4	4	4	4	4	4	5	5	5	5	5	5	5	5	5	5	5	5	5	5	5	5	5	5	5	5	5	5	5	5	4
43	1	2	1	1	2	2	1	3	4	2	1	5	4	4	4	2	5	5	5	5	5	5	5	5	6	6	6	5	5	5	5	5	5	4	5	5	5	5	5	5	5	5	5	5	5	5	5	5	4
35	2	1	1	1	1	2	2	3	4	2	1	4	3	4	4	4	4	4	4	4	4	4	4	4	5	5	5	5	5	5	5	5	5	5	5	5	6	6	5	5	5	6	6	6	6	5	6	5	4
58	1	1	1	1	1	1	1	2	3	2	1	4	4	3	3	4	5	5	5	5	4	5	5	5	5	1	4	4	4	3	2	5	5	4	5	5	5	5	5	5	5	5	5	5	5	5	5	5	4
46	1	2	1	1	2	3	1	2	4	1	1	5	5	5	5	5	5	5	5	5	5	5	5	5	6	6	1	6	5	5	6	6	6	6	6	5	5	5	5	5	5	5	5	6	6	6	5	6	4
48	1	2	1	1	2	3	1	2	2	1	1	5	4	4	4	4	4	5	5	5	5	5	4	4	2	5	5	5	4	5	5	5	5	4	5	5	5	5	5	5	5	5	5	5	5	5	4	4	4
40	2	2	1	1	2	3	1	3	4	1	1	3	3	3	2	2	3	5	4	3	5	4	3	4	4	4	4	4	4	4	4	3	4	3	3	4	4	4	4	3	3	5	4	3	4	4	4	4	3
51	1	1	1	2	1	1	2	1	2	2	1	5	4	5	5	5	5	5	5	5	5	5	5	4	5	5	5	5	5	5	5	5	5	5	5	5	5	5	5	5	5	5	5	5	5	5	5	5	4
44	2	1	1	1	2	3	2	2	4	2	1	4	4	4	4	4	4	4	4	4	4	4	4	4	5	5	5	5	5	5	5	5	5	4	5	5	4	5	5	5	5	4	5	5	5	5	5	5	4
31	2	2	1	1	2	1	2	3	2	1	1	1	1	1	1	1	1	1	1	1	5	5	5	5	3	6	6	5	4	6	5	6	4	5	5	5	5	6	6	5	4	5	5	5	5	5	4	5	4
45	2	2	1	1	1	1	2	2	4	1	1	4	4	4	4	5	5	4	5	5	5	5	4	5	2	2	3	5	5	5	5	5	5	4	5	5	5	5	4	4	5	4	5	4	5	5	4	5	4
45	2	2	2	1	1	1	2	3	2	2	2	2	1	4	3	4	1	1	4	1	2	2	2	3	3	6	5	3	2	5	2	2	2	2	2	2	2	2	2	1	1	4	4	2	2	2	2	3	5
39	2	2	1	1	2	3	2	3	3	1	1	4	4	4	4	4	3	3	4	3	5	5	3	3	3	3	6	5	5	4	5	4	5	4	4	5	4	5	5	4	4	6	4	5	5	3	3	4	5
41	2	2	1	1	1	2	2	3	3	2	1	4	4	4	4	4	4	4	4	4	4	4	4	4	3	3	3	3	3	3	1	2	4	2	2	2	2	2	2	1	2	2	2	2	2	2	2	1	4
36	2	2	1	1	2	2	1	3	3	1	1	4	4	2	4	2	4	5	4	4	4	4	4	4	5	5	5	5	5	5	5	5	5	5	5	5	5	5	5	5	5	5	5	5	5	5	5	5	2
31	2	2	1	1	1	1	2	3	1	2	1	3	1	4	3	4	2	2	4	2	4	2	2	2	3	2	2	2	2	2	2	1	2	1	2	4	2	2	2	1	1	1	4	2	1	2	1	1	4
44	1	2	1	1	2	3	2	3	4	2	1	3	2	5	2	5	4	4	4	4	2	4	4	4	3	4	4	5	3	5	1	1	5	1	2	5	5	4	4	1	4	1	6	4	2	1	1	2	4
35	2	2	1	1	2	2	2	2	2	1	1	5	5	4	5	2	5	4	4	4	4	4	5	5	5	5	5	5	5	5	5	5	5	5	5	5	5	5	5	5	5	5	5	5	5	5	5	5	4
28	1	2	2	1	2	1	2	2	2	2	2	5	4	5	5	5	5	5	5	5	5	5	5	5	1	2	1	6	6	6	4	4	4	3	3	4	4	5	2	3	2	6	4	4	4	5	4	4	5
31	2	2	1	1	2	1	1	3	2	1	1	5	5	3	4	2	5	5	5	5	5	5	5	5	1	1	1	1	1	1	1	1	1	2	5	6	6	6	6	5	6	6	6	6	6	6	6	6	4
28	1	2	1	1	1	1	2	2	1	1	1	4	4	4	3	4	4	4	4	4	4	4	4	4	5	5	5	5	5	5	5	5	3	5	5	5	5	4	4	5	5	5	5	5	5	5	3	5	4
41	2	2	1	1	1	1	1	2	2	2	1	4	4	3	4	4	4	2	4	5	4	4	4	4	2	3	3	3	3	4	5	3	5	2	1	3	4	5	5	5	5	5	5	3	5	5	5	5	4
40	1	2	1	1	1	2	2	2	2	2	2	4	4	4	4	3	4	4	4	4	5	5	3	4	5	5	5	5	5	5	5	3	3	3	4	4	5	4	5	4	5	4	5	5	5	4	3	4	3
31	2	2	1	1	1	1	1	2	1	1	1	4	3	5	5	4	4	4	4	4	4	4	4	4	4	4	3	4	3	4	4	4	4	4	4	4	4	4	4	4	4	5	4	4	4	4	4	4	4
37	1	2	1	1	1	1	2	3	3	1	1	3	4	5	5	5	5	5	5	5	5	5	4	4	3	3	3	3	3	4	4	4	5	3	4	5	4	4	4	4	4	4	4	4	4	3	1	3	4
45	1	2	1	1	2	3	1	3	4	2	1	5	4	5	5	4	5	5	5	5	5	5	5	5	1	1	1	1	1	1	1	1	1	1	1	1	1	1	1	1	1	1	1	1	1	1	1	1	1
29	1	2	2	1	2	1	2	3	2	2	1	4	4	3	4	2	4	4	4	4	4	4	4	4	5	5	5	5	5	5	5	5	5	5	5	5	5	5	5	5	5	5	5	5	5	5	4	5	4
40	1	1	1	2	2	2	1	3	4	1	1	4	4	3	4	4	4	4	4	3	4	4	4	4	2	5	6	5	5	5	4	3	5	3	4	5	3	4	4	3	5	6	6	5	5	2	3	5	4
33	2	2	1	1	2	2	1	3	1	1	1	5	3	4	5	4	5	4	5	5	3	4	4	5	4	3	2	5	4	5	5	2	3	4	4	4	5	5	4	3	4	4	5	5	4	4	3	4	4
29	2	2	1	1	2	1	2	2	2	2	2	5	4	3	5	3	5	4	5	5	4	4	4	4	5	5	4	5	4	4	4	4	5	3	4	5	3	4	4	4	4	4	5	4	3	4	4	4	4
46	1	1	1	1	3	3	1	2	1	2	2	5	5	5	5	5	5	5	5	5	5	5	5	5	6	6	6	6	6	6	6	6	6	6	6	6	6	6	6	6	6	6	6	6	6	6	6	6	5
42	1	2	1	1	2	3	1	3	4	2	1	5	5	5	5	5	5	5	5	5	5	5	5	5	6	6	6	6	6	6	6	6	6	6	6	6	6	6	6	6	6	6	6	6	6	6	6	6	4
26	2	1	2	1	2	1	2	2	1	2	2	5	4	4	4	4	4	4	4	4	4	4	3	4	5	5	5	5	5	5	5	5	5	3	4	5	5	5	5	4	4	4	5	5	5	5	5	5	4
42	1	2	1	1	3	1	1	3	3	2	1	4	4	5	4	1	4	5	5	5	5	5	5	5	1	1	5	5	5	5	6	6	6	5	6	6	6	6	6	6	6	6	6	6	6	6	6	6	4
37	1	2	1	1	1	2	1	3	3	2	1	5	4	3	4	3	4	4	4	4	4	4	4	4	5	5	5	5	5	5	5	5	5	4	5	5	4	4	4	4	5	3	4	5	5	4	4	5	4
55	1	1	1	1	1	1	2	3	2	2	1	4	3	4	3	2	4	4	4	5	4	4	4	4	2	3	4	5	5	5	5	4	5	2	2	4	5	2	5	3	5	2	5	5	5	5	2	5	4
47	1	1	1	1	2	3	2	3	4	2	1	5	5	5	5	5	5	5	5	5	5	5	5	5	5	5	5	6	6	6	6	5	6	6	5	6	6	6	6	6	6	6	6	6	6	6	6	6	4
25	1	1	2	2	2	1	2	3	1	2	1	4	3	1	3	1	5	5	4	4	5	5	3	4	5	1	2	6	3	5	4	2	5	2	4	5	5	5	5	2	2	5	5	5	5	5	5	5	4
28	2	2	1	1	1	1	2	3	1	2	1	4	3	3	4	4	4	3	4	4	5	4	3	4	2	2	2	5	5	4	3	4	5	2	3	4	3	4	4	4	4	4	4	4	4	4	4	4	4
33	1	2	1	1	1	1	2	3	3	2	2	5	5	4	4	5	5	4	4	5	4	4	4	4	5	5	5	5	5	5	5	5	5	5	5	5	5	5	5	5	5	5	3	5	5	5	5	5	4
28	2	2	2	1	2	1	2	3	2	2	1	3	3	3	3	3	3	3	3	3	5	4	3	3	4	3	3	4	3	5	4	4	4	3	3	4	3	3	3	2	2	2	3	3	3	3	3	3	5
35	2	2	2	1	1	1	2	3	3	2	1	4	2	2	3	4	4	4	4	4	5	4	4	4	5	5	5	5	5	5	5	5	2	2	2	5	4	4	5	5	5	4	2	5	5	2	2	4	4
39	1	2	1	1	1	1	1	3	1	2	1	5	5	5	5	5	5	5	5	5	5	5	5	5	6	6	6	6	6	6	5	5	6	5	6	5	5	5	6	5	6	5	6	5	5	5	5	5	2
29	2	2	1	1	2	1	2	2	2	2	1	4	4	4	4	3	4	4	4	4	4	4	4	4	5	4	4	5	5	5	4	4	5	4	4	4	4	5	5	4	4	3	5	4	4	4	4	4	3
28	2	2	1	1	1	1	2	2	2	2	2	5	5	4	4	4	5	5	5	5	5	5	4	5	1	1	1	1	5	5	5	6	6	5	6	6	6	5	5	6	5	5	5	5	5	5	5	5	4
47	1	1	1	1	2	3	2	2	4	1	1	4	4	3	3	2	4	4	4	4	4	4	4	4	5	5	4	5	5	5	5	5	5	4	5	5	5	5	5	5	5	5	5	5	5	5	5	5	3
50	2	1	1	1	3	3	1	3	3	1	1	4	4	4	4	4	4	4	4	4	4	4	4	4	5	5	4	5	5	5	5	5	5	6	5	6	5	5	5	5	5	6	5	5	5	5	5	5	4
38	2	2	1	1	1	2	2	3	3	2	1	3	2	2	5	2	5	5	5	5	5	5	2	5	6	5	5	5	5	5	5	5	5	5	5	5	5	5	5	5	5	5	5	5	5	5	5	5	4
24	2	2	1	1	2	1	2	3	1	2	1	3	3	1	3	1	4	4	4	3	4	4	3	3	4	4	3	4	4	4	4	4	3	3	3	4	4	4	4	3	3	4	4	4	4	3	3	3	3
29	1	2	1	1	1	1	2	3	2	2	1	4	4	3	4	4	4	4	4	3	4	4	4	4	5	4	1	4	5	5	5	5	5	3	4	5	5	5	5	5	4	5	5	5	5	5	3	2	4
27	2	2	1	2	1	1	2	2	2	1	2	4	4	4	4	5	4	4	5	4	4	4	4	4	5	4	4	5	5	5	5	5	5	4	5	4	5	5	5	4	5	5	4	5	5	5	4	5	4
30	2	2	2	1	2	2	2	2	2	1	1	4	3	4	3	4	3	4	3	3	5	3	3	4	4	4	1	4	4	4	3	3	3	2	3	3	3	3	4	4	4	4	4	5	2	1	1	1	5
51	1	1	1	1	2	2	2	3	4	2	2	5	5	5	5	5	5	5	3	4	4	4	4	4	5	5	5	5	5	5	5	5	5	4	5	5	5	5	5	5	5	5	5	5	5	5	5	5	4
36	1	2	1	1	2	2	1	3	3	2	1	4	4	4	4	5	5	5	5	5	5	5	5	5	5	1	1	1	1	1	5	6	5	6	5	5	5	5	5	5	5	5	5	5	5	5	5	5	1
23	2	1	2	2	1	1	2	2	1	2	2	4	4	4	4	3	4	4	3	4	4	4	4	4	4	4	4	5	4	5	5	5	5	4	4	5	5	5	5	4	4	4	5	5	5	5	5	5	4
42	2	1	1	1	1	1	2	3	4	2	1	5	5	2	4	4	4	3	4	3	4	4	4	4	4	4	4	5	5	4	4	5	4	2	4	4	4	4	4	4	4	4	3	4	4	4	4	5	4
35	1	2	1	1	2	1	1	3	1	2	1	4	4	4	4	4	4	4	3	4	4	4	4	4	2	4	5	5	5	5	5	5	5	4	5	5	5	5	5	3	3	4	4	4	4	4	4	4	4
30	2	2	1	1	2	1	2	3	2	2	1	5	5	3	5	3	4	4	4	4	4	4	4	4	5	4	4	5	5	5	4	4	5	4	4	5	4	5	5	4	4	4	5	5	5	5	4	5	4
33	1	1	2	1	1	1	2	3	1	2	1	3	3	3	3	3	3	3	3	3	3	3	3	3	4	4	5	5	5	5	4	4	5	5	4	5	4	5	5	5	5	6	5	5	6	5	5	4	4
43	2	2	1	1	2	1	2	2	2	2	1	5	5	5	5	5	5	5	5	5	5	5	5	5	1	1	1	1	1	1	1	1	1	1	1	1	1	1	4	1	1	4	4	5	5	5	5	5	4
37	2	2	1	1	1	2	2	3	1	1	1	5	4	4	4	5	5	5	5	5	5	5	5	5	6	6	6	6	5	6	5	5	5	4	5	5	5	5	5	5	5	5	5	5	5	5	5	5	5
31	2	2	2	1	1	2	2	3	2	1	1	5	3	5	4	3	4	4	4	4	5	5	3	4	5	5	5	5	5	5	5	4	4	4	4	5	5	5	5	5	4	4	4	4	5	5	4	4	4
54	1	2	1	1	2	2	1	1	4	2	2	4	2	4	4	4	4	4	4	4	4	4	4	4	5	5	5	5	5	5	5	5	5	5	5	5	5	5	5	5	5	5	5	5	5	5	5	5	4
51	2	2	1	1	2	3	1	3	4	2	2	5	5	5	5	5	5	5	5	5	5	5	5	5	5	1	5	1	1	1	5	1	1	1	1	1	5	1	5	3	4	2	5	5	5	5	5	5	4
52	2	1	2	1	1	1	2	2	4	2	2	3	4	3	4	3	3	4	4	4	4	4	3	4	2	5	2	5	5	5	5	5	5	2	2	2	5	5	5	5	5	2	5	5	5	5	2	5	4
47	2	1	1	1	1	3	2	3	4	2	1	5	5	4	5	4	4	4	4	4	4	4	4	4	5	5	5	5	5	5	5	5	5	4	4	5	5	5	5	5	5	5	5	5	5	5	5	5	4
51	1	1	1	1	3	3	1	3	4	2	1	5	5	3	3	3	5	4	5	5	5	5	5	5	5	5	3	5	6	6	5	5	6	3	4	4	4	4	5	4	4	4	4	4	4	4	4	4	3
24	2	1	2	1	2	1	2	2	1	1	1	4	5	4	3	5	5	4	5	4	5	5	3	5	1	4	4	4	4	4	3	1	5	2	3	5	2	3	5	3	3	3	5	4	2	3	3	4	3
35	2	2	1	1	1	2	2	2	2	1	2	4	5	2	4	2	5	5	5	5	5	5	5	5	5	5	5	5	5	5	5	5	5	5	5	5	5	5	5	5	5	2	5	5	5	5	5	5	2
49	2	2	2	1	1	1	1	3	2	2	1	4	4	4	4	5	5	5	5	4	5	4	5	5	5	5	5	5	6	6	6	6	5	5	5	5	5	5	6	6	5	6	6	6	6	6	6	6	4
28	2	2	2	1	1	1	2	2	1	1	2	4	2	3	3	3	4	4	4	4	4	4	3	4	4	4	3	5	5	5	5	5	5	3	4	4	5	5	5	4	4	4	5	4	4	4	4	5	4
36	1	2	1	1	2	1	2	3	3	2	1	4	4	4	3	4	4	4	4	4	4	4	2	4	4	4	5	5	5	5	5	4	2	4	4	4	3	3	4	3	3	4	4	2	2	2	3	3	4
42	2	2	2	1	2	3	1	2	4	1	2	4	3	4	3	4	3	4	4	4	4	4	4	4	3	4	5	5	4	5	5	4	5	4	4	5	5	5	5	3	4	4	5	4	5	5	4	5	4
50	1	2	1	1	2	3	1	3	1	2	1	4	3	4	4	4	5	5	5	4	5	5	4	4	6	5	6	6	5	5	6	5	5	4	5	5	5	6	5	4	6	5	5	5	5	5	5	5	4
39	2	2	1	1	1	1	2	2	1	2	1	4	4	3	3	4	5	4	4	4	4	4	4	4	4	4	5	5	5	5	5	5	5	2	5	5	5	5	5	5	5	4	5	5	5	5	5	5	4
27	2	2	1	1	2	1	2	2	2	2	1	5	5	4	5	4	4	4	4	5	5	5	4	5	6	5	5	6	5	6	5	6	5	5	5	5	5	4	5	5	4	4	5	5	5	5	5	6	4
29	2	2	1	1	2	2	2	3	1	2	1	4	4	2	4	2	5	4	4	4	4	4	4	4	5	4	4	2	3	5	4	4	5	3	3	4	4	3	4	3	4	3	4	4	4	4	3	4	3
28	2	1	1	2	1	1	2	2	2	1	2	4	4	4	4	4	5	5	5	5	5	5	4	5	5	4	3	4	4	4	5	6	5	4	4	5	5	4	5	5	5	4	5	5	5	5	3	5	3
28	2	2	2	1	2	1	2	2	2	2	1	4	4	3	3	2	4	3	4	4	4	4	4	4	3	4	4	5	2	5	4	3	5	3	3	3	3	5	5	4	5	2	3	4	3	4	3	3	4
37	1	2	2	1	1	1	2	3	1	1	1	4	4	4	4	4	4	5	5	4	5	4	5	5	6	5	5	6	6	6	5	6	6	6	6	4	5	5	6	6	4	5	6	5	5	5	4	5	3
29	2	2	2	2	1	1	2	2	2	1	2	5	4	3	4	3	4	4	4	4	4	4	4	4	5	5	5	5	5	5	5	5	5	3	3	5	5	5	5	5	5	5	5	2	5	5	5	5	4
31	2	2	1	1	2	1	2	3	2	2	2	5	5	4	5	4	5	5	4	5	5	5	5	4	5	5	5	6	5	6	5	6	6	5	5	5	5	6	6	5	6	6	6	6	6	6	5	6	5
45	1	2	1	1	1	2	2	2	2	1	1	3	3	5	3	5	4	4	5	5	5	4	4	4	5	2	2	5	5	5	4	4	5	3	4	3	5	5	5	2	4	2	5	4	4	4	3	4	4
45	1	2	1	1	2	2	2	2	4	2	2	5	5	5	5	4	4	3	5	4	4	4	4	5	5	4	5	6	6	5	4	3	5	2	3	2	4	3	4	4	4	3	5	5	2	3	2	3	5
46	2	2	2	1	2	2	2	3	4	2	1	4	3	4	4	4	4	4	4	4	4	4	4	4	4	4	5	5	5	5	4	3	4	4	3	4	4	5	4	4	4	2	4	4	4	4	3	4	4
29	2	2	1	1	2	2	2	2	2	1	1	3	3	3	3	2	4	4	4	4	4	4	4	4	4	2	2	2	2	5	2	1	2	2	2	2	2	2	2	2	2	2	2	2	2	4	1	2	4
41	1	1	1	1	2	2	2	3	4	2	1	5	5	5	5	5	5	5	5	5	5	5	5	5	6	6	6	6	6	6	6	6	6	6	6	6	6	6	6	6	6	6	6	6	6	6	6	6	5
28	2	2	1	1	2	1	1	2	2	1	1	4	4	4	5	4	4	4	4	4	5	5	4	5	5	5	6	5	5	5	5	5	5	5	5	5	5	5	5	4	4	5	5	5	5	5	5	5	4
65	2	1	2	2	1	2	2	2	4	1	1	4	4	4	4	3	5	5	5	5	5	5	5	5	5	4	5	5	5	5	5	5	5	5	5	5	5	5	5	5	5	5	5	5	5	5	5	5	3
43	2	2	1	1	1	1	2	3	2	1	1	4	4	4	4	4	4	4	4	4	4	4	4	4	3	3	2	5	2	5	3	5	4	4	5	5	5	5	2	2	2	2	5	5	4	3	3	4	4
40	2	2	2	1	2	2	1	3	4	1	1	5	4	5	5	5	5	5	5	5	5	5	4	5	4	4	4	4	4	4	4	4	3	3	3	3	3	4	3	4	4	3	4	4	4	4	3	3	4
42	1	2	1	1	3	3	2	3	4	2	1	5	5	3	5	5	5	5	5	5	5	5	2	5	6	6	6	6	6	6	6	6	6	3	5	3	6	5	6	6	6	6	5	5	6	6	3	5	4
36	1	2	1	1	1	2	1	3	1	2	1	4	3	3	4	4	3	4	3	3	5	5	3	4	4	4	4	4	4	4	4	3	5	2	3	3	5	4	4	4	4	4	4	4	4	4	3	4	4
41	1	2	1	1	1	1	1	3	2	1	1	3	3	5	5	5	3	4	3	3	4	4	2	4	3	4	5	5	5	5	5	5	5	4	5	5	4	5	5	5	5	2	5	4	4	2	2	2	4
32	2	2	1	1	2	2	2	2	3	2	2	5	4	2	3	4	4	4	4	5	4	4	4	4	5	5	3	4	5	5	3	5	5	2	3	4	3	4	5	3	4	3	4	4	4	4	5	5	4
50	2	1	1	1	2	1	2	1	4	1	2	5	4	4	5	3	4	4	4	4	4	5	5	4	5	5	3	5	3	3	5	5	5	4	4	5	5	5	5	5	3	4	5	6	5	5	5	6	4
30	2	2	1	1	1	1	2	3	2	2	1	4	4	4	3	3	3	4	4	4	4	4	4	4	5	5	5	5	5	5	5	3	3	3	3	4	4	4	4	3	4	4	3	4	4	3	2	3	4
28	2	2	2	1	1	1	2	2	2	2	2	4	3	4	4	4	4	3	4	4	4	4	3	4	3	2	3	5	3	5	4	3	4	2	3	3	4	5	4	4	4	3	4	3	3	3	3	4	4
32	1	2	1	1	1	1	2	3	3	2	1	4	4	4	4	4	5	4	5	5	5	5	4	4	5	5	5	5	5	5	5	5	5	3	3	5	4	5	5	4	4	4	5	4	5	5	4	4	3
38	2	2	1	1	2	3	2	3	3	1	1	5	4	4	4	5	4	5	5	5	5	5	5	5	5	5	5	5	5	5	5	5	5	4	4	5	5	5	5	5	5	4	5	5	5	5	5	5	3
37	1	2	1	2	1	2	2	2	1	2	1	4	4	4	4	4	4	4	4	4	4	4	4	4	6	6	5	5	5	6	6	6	6	6	6	6	5	5	6	5	6	6	6	6	6	6	6	6	4
52	1	1	1	1	2	3	1	3	2	1	1	4	4	4	4	4	4	4	4	4	4	4	4	4	2	5	5	5	5	5	5	5	5	5	5	5	5	5	5	5	5	5	5	5	5	5	5	5	4
44	2	2	1	1	2	3	1	3	4	1	1	5	4	4	4	4	4	4	4	4	4	4	2	4	5	5	5	5	5	5	2	3	5	3	3	4	4	3	4	3	3	2	2	3	4	4	3	4	4
54	1	1	1	1	2	1	2	2	3	2	2	5	5	5	5	4	5	5	5	4	4	5	4	4	5	5	5	5	5	5	5	6	5	6	6	6	5	6	5	5	6	6	5	6	6	6	5	6	4
26	2	2	1	1	2	1	2	2	1	2	2	4	4	4	4	3	5	4	4	4	4	4	4	4	5	5	5	5	5	5	5	5	5	4	5	5	5	5	5	5	4	5	4	5	5	5	4	5	3
43	1	1	1	1	2	2	1	2	4	2	2	5	4	5	5	5	5	5	5	5	5	5	5	5	1	5	5	5	5	5	5	5	1	5	5	5	5	5	5	5	5	5	5	5	5	5	5	5	4
29	2	2	1	1	1	1	2	3	2	2	1	2	1	2	3	3	3	3	3	3	3	3	3	3	3	3	3	3	3	3	3	3	3	3	3	3	3	3	3	3	3	3	3	3	3	3	3	3	3
42	1	2	1	1	1	2	2	2	4	2	1	4	4	5	5	5	4	5	5	5	5	5	5	5	2	5	5	5	5	5	5	5	5	5	5	5	5	5	5	5	5	5	5	5	5	5	5	5	5
39	2	2	1	1	2	2	1	2	4	1	1	4	4	5	5	4	5	4	5	5	5	4	4	4	4	4	5	6	5	5	4	5	5	3	3	4	4	5	5	5	4	4	6	5	5	4	3	4	4
46	2	2	1	1	3	2	2	2	4	2	1	4	4	4	5	4	4	4	4	4	4	4	4	4	5	5	5	5	5	5	5	5	5	5	5	5	5	5	5	5	5	5	5	5	5	5	5	5	4
39	2	2	2	1	1	2	2	2	3	1	1	4	4	4	3	4	5	5	5	5	3	4	4	4	4	4	3	5	5	5	4	4	4	2	4	3	3	4	4	3	4	2	4	4	4	4	3	4	3
37	2	2	1	1	1	2	2	2	1	1	1	5	5	5	5	5	5	5	5	5	5	5	5	5	5	5	5	5	5	5	5	5	5	4	4	5	5	4	5	4	6	5	6	5	6	5	4	5	4
48	1	2	1	1	2	3	2	3	4	1	1	5	4	3	4	3	4	5	4	4	5	4	4	4	4	4	4	5	4	5	5	5	5	4	4	5	5	4	5	5	6	4	4	4	4	5	4	5	4
35	1	2	1	1	1	2	1	2	3	2	1	5	5	5	5	5	5	5	3	5	5	4	3	5	2	1	1	1	1	1	1	5	5	2	5	5	5	4	5	1	5	6	3	5	5	5	5	5	5
46	1	2	1	1	2	2	1	3	4	2	1	5	5	3	5	3	4	5	4	4	5	5	5	5	5	5	5	5	5	5	5	5	5	5	5	5	5	5	5	5	5	5	5	5	5	5	5	5	3
28	2	2	2	1	2	2	1	3	1	1	2	5	3	2	3	4	4	4	4	4	4	4	4	4	5	5	4	5	4	5	4	4	4	3	4	5	4	4	5	3	4	4	5	4	3	3	3	3	4
39	1	2	1	1	1	2	2	3	1	2	1	4	4	4	4	4	4	4	4	4	4	4	4	4	5	3	2	4	4	5	5	5	5	2	4	2	3	3	5	5	5	5	5	5	5	5	5	5	4
30	2	1	1	2	1	1	2	2	2	2	1	5	4	3	4	4	5	5	5	5	5	4	4	5	6	6	6	6	6	6	6	6	6	6	6	6	6	6	6	6	6	6	6	6	6	5	6	5	4
32	2	2	1	1	2	2	2	3	2	1	1	3	3	3	2	2	4	4	4	3	3	4	4	4	5	4	5	5	4	5	3	2	5	2	2	4	2	3	3	2	5	5	5	4	4	2	2	3	4
46	1	2	1	1	2	3	1	2	3	2	1	4	4	3	5	3	4	4	4	5	4	4	4	4	5	5	5	5	5	5	5	5	5	4	5	5	5	5	5	5	5	5	5	5	5	5	5	5	3
39	2	2	1	1	2	3	1	3	3	2	2	4	4	4	4	3	4	5	5	5	5	5	5	5	5	5	5	5	5	5	5	5	5	4	5	5	5	5	5	4	5	5	5	5	5	5	4	5	4
28	1	2	1	1	2	1	2	3	2	1	1	3	3	4	4	4	3	3	3	3	4	4	3	3	3	3	3	3	4	4	4	2	4	3	3	4	4	4	4	4	4	4	4	4	4	4	3	4	3
35	2	2	1	1	2	2	2	2	1	1	1	4	3	3	4	2	4	4	4	4	4	4	4	4	5	4	5	5	5	4	4	5	5	3	4	4	5	5	5	5	5	5	5	5	4	4	3	4	3
27	2	2	1	1	1	1	2	2	1	2	2	4	4	3	3	1	4	4	4	4	4	4	4	4	5	4	4	5	5	5	4	5	5	2	2	2	4	4	5	3	4	4	5	5	4	4	4	5	4
48	1	2	1	2	1	3	1	2	3	2	2	4	4	4	4	2	4	5	4	4	5	5	4	4	5	5	5	5	5	5	5	5	5	5	5	5	5	5	5	4	4	4	5	5	4	4	4	4	4
34	2	2	1	2	2	2	1	2	2	1	2	4	4	3	4	4	4	4	4	4	4	4	4	4	4	4	4	4	4	4	4	4	4	4	4	4	4	4	4	4	4	4	4	4	4	4	4	4	4
40	2	2	1	1	1	2	2	3	4	2	1	4	2	3	2	4	2	4	4	4	4	4	3	4	4	4	2	4	4	4	3	4	4	2	3	3	4	4	4	4	4	4	4	4	4	2	4	4	4
38	2	2	1	1	2	3	2	3	3	1	1	4	3	4	3	2	4	4	4	4	4	4	4	4	4	4	2	5	4	5	5	4	4	3	4	3	4	4	4	4	4	4	3	5	5	5	3	4	4
47	2	2	1	1	2	3	2	3	1	1	2	4	4	3	4	3	4	4	4	4	4	4	4	4	5	5	5	5	5	5	5	5	5	5	5	5	5	5	5	5	5	5	5	5	5	5	5	5	3
28	2	2	1	1	2	1	2	3	2	2	1	4	3	3	3	4	2	2	4	2	3	4	3	3	3	2	2	3	2	3	3	3	3	2	3	3	3	3	3	2	4	3	6	3	3	3	2	3	4
30	1	2	1	1	1	1	2	2	2	2	1	4	4	5	5	5	5	5	5	5	5	5	5	5	5	5	5	5	5	5	5	5	5	5	5	5	5	5	5	5	5	5	5	5	5	5	5	5	2
32	1	1	2	2	1	1	2	3	1	2	2	4	4	3	3	4	4	4	4	4	4	4	3	4	4	5	5	5	2	5	4	5	5	4	5	5	5	5	5	4	4	4	5	5	5	5	5	5	3
25	2	2	2	1	1	1	2	3	1	2	1	3	3	4	2	4	4	3	4	4	4	4	3	4	3	3	3	4	3	4	2	1	2	1	1	4	1	3	2	1	1	1	5	2	1	1	1	1	5
50	2	1	1	1	2	2	2	2	4	1	1	5	5	4	5	3	4	5	5	5	5	5	5	5	1	1	4	1	5	5	5	5	5	4	5	2	5	5	5	5	5	4	5	5	5	5	2	5	3
31	1	2	2	2	2	1	2	2	1	1	2	5	5	5	5	4	4	3	3	3	3	4	3	4	3	3	1	3	5	4	3	3	3	4	5	4	3	3	4	4	5	5	5	5	5	5	4	3	2
43	1	2	2	2	2	1	2	3	1	1	1	4	4	2	4	4	4	4	4	4	4	4	4	4	5	5	4	4	4	4	4	4	3	4	5	5	4	4	4	4	4	4	4	4	4	4	5	5	3
39	1	2	1	1	2	1	1	3	3	2	1	5	4	4	4	5	4	4	4	4	4	4	4	4	3	5	4	5	5	5	4	4	5	4	3	3	4	3	3	3	4	3	4	4	4	3	4	4	4
30	2	2	1	1	1	1	2	2	2	1	1	4	4	4	4	3	4	4	4	4	5	5	4	4	5	5	5	5	5	5	5	5	5	4	5	5	5	5	5	5	5	5	5	5	5	5	5	5	4
34	1	2	1	1	1	2	2	3	1	1	1	4	5	5	5	5	5	5	5	5	5	5	5	5	1	1	1	1	4	4	4	3	3	3	3	3	3	3	3	4	4	3	3	3	4	4	4	4	2
58	2	1	1	1	2	1	2	3	4	1	1	5	4	3	5	4	5	5	5	5	5	5	4	5	3	4	5	5	4	5	4	5	5	4	5	5	5	5	5	5	5	5	5	5	5	5	5	5	3
43	1	1	1	1	2	3	2	3	4	1	1	5	5	5	5	5	4	4	5	5	4	5	4	4	5	5	4	5	5	5	5	4	5	2	5	5	4	5	5	2	5	5	5	5	5	5	2	5	1
40	1	2	1	1	2	2	1	3	3	2	2	5	4	4	4	4	5	5	4	5	5	5	5	5	1	1	1	1	1	1	1	1	1	1	1	1	1	1	1	1	1	1	1	1	1	1	1	1	1
57	1	1	1	1	2	2	2	3	4	1	2	5	5	4	4	4	4	4	5	4	4	5	4	4	4	4	4	4	3	4	4	5	5	3	4	4	3	3	4	3	4	3	4	5	4	5	4	5	4
26	2	1	2	1	1	1	2	2	1	2	1	5	5	5	5	5	5	5	5	4	4	4	4	4	5	3	5	5	4	5	4	2	3	3	3	3	3	4	4	4	4	3	5	4	4	4	3	3	4
46	1	1	1	1	2	1	2	3	2	2	1	4	4	5	4	4	4	4	4	4	4	4	4	4	2	5	5	5	5	5	4	5	5	5	5	4	5	5	5	4	5	5	5	5	5	4	4	4	4
33	1	2	1	1	2	2	2	3	2	1	1	5	5	5	5	5	5	5	5	5	5	5	5	5	6	6	6	6	6	6	6	2	6	1	6	6	6	6	6	6	6	6	6	6	6	6	6	6	5
59	1	1	1	1	1	1	2	2	4	2	1	4	4	5	5	4	4	5	5	4	4	4	4	4	1	5	4	5	3	3	3	5	5	3	4	4	5	5	2	4	5	5	5	5	5	5	3	5	4
42	2	2	1	1	2	2	2	2	3	1	1	5	4	4	2	4	4	4	4	4	4	4	4	4	5	5	5	5	5	5	5	5	5	5	5	5	5	5	5	5	5	3	5	5	4	5	5	4	4
33	2	2	1	1	1	1	2	3	2	1	1	1	4	3	2	3	4	2	4	4	4	2	1	2	4	3	2	5	5	5	4	1	5	2	5	5	5	5	3	1	3	3	5	3	3	3	3	3	4
46	1	2	2	1	2	3	2	3	4	1	1	4	4	4	4	2	4	4	4	4	4	4	4	4	2	5	5	5	5	5	5	5	5	4	5	5	5	5	5	4	5	2	5	5	5	5	5	5	4
28	2	1	1	1	2	1	2	2	1	2	1	4	4	3	4	3	4	4	4	4	4	4	3	4	5	5	5	5	5	5	5	5	4	4	5	5	5	5	5	4	5	4	5	5	5	5	3	5	4
39	2	2	2	1	2	2	2	2	4	1	1	4	3	3	3	3	3	3	3	3	4	4	3	4	3	4	3	4	4	4	3	4	3	3	3	4	3	3	4	3	3	3	4	3	3	3	3	3	4
40	1	2	1	1	2	2	1	3	1	1	1	3	4	4	3	4	4	3	4	4	3	4	3	3	5	3	3	3	4	3	3	3	4	2	4	4	3	4	4	3	3	2	4	4	3	3	2	3	4
23	1	1	2	2	1	1	1	3	1	2	2	5	5	5	5	4	4	4	4	4	4	4	4	4	4	4	4	4	4	4	4	4	4	4	4	4	4	4	4	4	4	4	4	4	4	4	5	5	4
25	2	1	2	1	1	1	2	2	1	2	1	4	4	2	2	2	2	4	4	4	4	4	4	4	5	5	2	5	5	5	5	5	5	5	5	5	5	5	5	5	5	5	5	5	5	5	5	5	4
26	2	2	2	2	1	1	2	2	1	1	1	4	4	3	4	2	5	4	4	5	5	4	4	4	5	5	4	5	4	5	5	5	6	5	5	5	5	5	5	5	5	5	6	5	5	5	5	6	4
50	1	1	1	1	1	1	2	3	4	2	1	5	5	5	5	5	5	5	5	5	5	5	5	5	1	1	5	6	6	6	6	6	6	6	6	6	6	6	6	6	6	5	6	6	6	6	6	6	5
34	2	2	1	1	1	1	2	2	2	1	1	5	5	5	5	5	5	5	3	5	5	5	5	5	5	6	5	6	6	6	5	6	6	3	4	4	5	4	4	4	4	4	4	4	5	5	5	5	3
50	1	2	1	1	2	2	1	2	4	2	2	5	5	5	4	4	4	4	5	5	5	5	4	5	5	5	5	5	6	5	5	5	5	5	5	6	5	5	5	5	5	5	6	5	5	6	5	5	2
35	1	2	1	1	2	2	1	3	4	2	1	4	3	3	3	3	3	3	4	3	3	3	3	3	4	4	4	4	4	4	4	4	5	2	3	3	3	3	4	3	3	4	4	4	4	4	3	4	4
32	2	2	1	2	1	1	2	2	2	1	2	4	4	3	5	4	5	5	5	5	5	5	5	5	6	5	6	6	6	6	5	6	6	5	5	6	6	6	6	5	6	6	6	6	4	5	6	6	4
34	1	2	2	1	2	3	1	2	2	1	1	4	4	3	4	3	4	4	4	4	4	4	3	4	4	3	5	5	4	5	3	5	5	4	4	4	4	4	4	5	5	5	5	5	4	3	4	4	2
34	2	2	1	1	2	2	2	3	3	1	2	4	4	3	4	2	4	4	4	4	4	4	4	4	4	4	3	5	4	4	4	3	4	3	4	3	3	4	4	3	4	3	4	4	4	4	3	4	4
50	1	1	1	1	3	3	1	3	4	1	1	4	4	5	5	4	4	5	5	5	5	5	5	5	5	5	5	5	5	5	5	5	5	6	5	5	5	5	5	5	5	5	5	5	5	5	5	5	4
39	1	1	2	1	1	1	2	2	1	1	2	4	4	4	5	4	4	4	4	4	4	4	4	4	2	5	2	5	5	5	5	5	5	4	5	5	5	5	5	5	5	5	5	5	5	5	5	5	4
29	1	2	1	1	2	2	2	2	1	2	2	3	3	4	4	4	3	4	3	4	4	4	3	4	5	5	3	5	5	5	5	5	3	4	5	5	5	3	5	5	5	5	5	5	5	5	3	5	4
41	1	2	1	1	2	2	1	3	4	1	1	5	5	4	5	2	5	5	5	5	5	5	4	5	4	5	5	5	5	5	5	6	6	5	5	5	5	5	6	5	5	5	2	3	5	5	4	5	2
48	2	2	2	1	2	3	1	2	2	1	1	5	5	5	5	5	5	5	5	5	5	5	5	5	6	6	6	6	6	6	6	5	6	5	5	5	6	6	6	5	6	5	6	6	6	5	3	6	4
45	1	2	1	1	3	2	1	3	2	1	1	5	5	3	5	5	5	5	5	5	5	5	5	5	5	5	5	5	5	5	5	5	5	5	5	5	5	5	5	5	5	5	5	6	5	5	5	5	4
39	1	2	1	1	3	3	1	2	3	1	2	5	5	4	5	5	5	5	5	5	5	5	4	5	5	5	5	5	6	5	5	5	6	5	5	5	5	5	5	5	5	5	5	5	5	5	5	5	4
28	1	1	2	2	1	1	2	2	1	1	1	5	5	3	5	3	5	5	4	5	5	5	5	5	1	1	1	1	3	5	5	5	6	6	5	5	5	5	5	4	5	5	5	5	5	5	5	6	3
31	1	2	1	1	2	2	2	2	3	1	1	4	4	4	4	4	4	4	4	4	4	4	4	4	5	5	5	5	5	5	5	5	5	5	5	5	5	5	5	4	5	5	5	5	5	5	5	5	4
42	2	1	1	1	1	1	2	2	3	2	2	4	4	1	4	1	5	5	1	5	4	5	5	5	6	6	6	6	6	6	6	6	6	5	5	5	6	6	6	3	6	5	5	5	5	5	5	5	4
49	1	2	1	1	2	2	2	3	2	2	1	5	5	4	4	4	4	5	5	5	4	4	4	4	5	5	5	5	5	5	5	5	5	5	5	5	5	5	5	5	5	5	5	5	5	5	5	5	4
33	1	2	1	1	1	1	1	3	2	2	1	5	5	5	5	5	5	5	5	5	5	5	5	5	6	6	6	6	6	6	6	6	6	6	6	6	6	6	6	6	6	6	6	6	6	6	6	6	5
37	1	2	2	1	2	3	2	2	3	1	1	4	4	5	4	5	5	4	4	4	4	4	4	4	5	5	3	5	4	4	4	4	4	3	3	3	3	4	4	3	4	3	3	4	2	2	3	3	4
39	2	2	1	1	2	2	2	2	4	1	2	5	5	3	4	3	5	5	5	5	5	5	5	5	1	3	4	6	5	6	3	5	5	5	5	5	5	5	5	3	5	4	6	5	5	4	2	4	4
33	1	2	1	1	2	1	2	2	2	2	1	4	4	4	5	4	4	4	4	5	5	5	5	5	5	5	5	5	6	5	5	5	5	5	5	5	5	5	5	5	5	5	2	5	5	5	5	5	4
45	1	2	1	1	2	2	2	3	1	2	2	4	4	4	4	4	4	4	4	4	4	4	4	4	5	5	5	5	5	5	5	5	5	5	5	5	5	5	5	5	5	5	5	5	5	5	6	5	4
36	2	2	1	1	1	2	1	3	1	1	1	5	5	4	4	4	4	4	4	4	4	4	4	4	3	4	5	5	5	5	5	5	5	3	4	4	5	5	5	5	5	5	5	5	5	5	3	5	4
40	1	2	1	1	2	2	2	2	4	2	1	4	4	3	4	4	4	4	4	3	5	4	4	4	4	5	2	4	4	4	5	5	4	2	4	2	3	4	5	4	4	4	5	3	3	3	2	3	4
42	2	2	1	2	2	3	2	3	1	1	1	3	3	4	4	4	4	4	4	4	5	4	4	4	6	5	5	5	5	4	5	5	5	5	5	5	4	5	5	5	5	5	5	5	5	5	5	5	4
48	1	2	1	1	3	2	1	2	4	2	1	5	5	5	5	5	5	5	5	5	5	5	5	5	6	6	6	6	6	6	6	6	6	6	6	6	6	6	6	6	6	6	6	6	6	6	6	6	1
31	2	2	1	1	2	2	2	2	1	1	2	4	4	4	4	4	4	4	4	4	4	4	4	4	5	5	5	5	5	5	5	5	5	5	5	5	5	5	5	5	5	5	5	5	5	5	5	5	2
37	1	2	1	1	2	2	1	2	2	2	1	5	5	5	5	4	5	5	5	5	5	5	5	5	6	6	6	6	6	6	5	6	5	4	5	6	5	5	4	5	5	5	6	5	4	5	4	5	4
29	2	2	1	1	1	1	2	2	2	2	1	5	4	5	5	4	4	4	2	3	4	4	2	4	4	4	5	5	5	5	5	5	5	4	5	5	5	5	5	5	5	4	5	5	5	5	5	5	4
44	2	2	1	1	1	1	2	3	3	2	1	4	4	5	5	5	5	5	5	5	5	5	5	5	1	6	5	6	6	6	6	6	6	6	6	6	6	6	6	6	6	6	6	6	6	6	6	6	5
48	1	1	1	1	2	1	2	3	4	2	1	5	4	4	4	3	4	4	3	4	4	5	4	4	5	5	5	5	5	5	5	5	5	5	5	5	5	5	5	5	5	5	5	5	5	5	5	5	4
37	2	2	1	1	1	2	1	3	2	1	1	5	3	3	3	3	2	3	3	2	3	4	3	4	2	4	5	5	3	5	4	3	5	2	4	5	4	4	4	3	4	2	5	5	5	4	3	4	5
47	1	2	1	1	1	1	2	3	3	2	1	4	4	4	4	4	4	4	4	4	4	4	4	4	5	5	5	5	5	5	5	5	5	5	5	5	5	5	5	5	5	5	5	5	5	5	5	5	4
43	1	2	1	1	2	2	2	2	2	2	1	5	3	5	3	3	3	4	4	2	2	1	1	3	2	2	5	5	5	2	2	3	3	2	2	2	3	2	4	2	4	2	4	4	2	2	2	3	5
32	2	2	1	1	1	2	2	3	2	1	1	4	3	4	3	2	4	4	4	4	4	2	4	4	3	2	5	5	3	3	3	4	5	2	2	3	4	3	4	3	3	2	5	3	3	3	2	2	5
51	2	1	1	1	2	2	2	3	4	2	2	4	4	4	4	5	4	4	4	4	4	4	4	4	5	5	5	5	5	5	5	5	5	5	4	5	5	5	5	3	4	3	5	3	5	4	3	4	4
22	1	1	1	1	1	1	1	2	1	2	1	5	5	4	4	4	4	4	4	4	4	4	1	4	4	4	4	4	4	4	4	4	4	4	4	4	4	4	3	2	3	2	5	4	3	3	2	2	4
26	2	2	1	1	2	2	2	2	2	2	2	5	3	3	4	3	5	5	5	5	5	5	5	5	5	5	4	5	6	5	5	6	5	2	4	6	3	5	4	4	4	4	4	5	5	4	3	4	5
36	2	2	1	1	2	2	2	3	2	1	2	3	2	4	3	4	4	4	4	4	4	4	4	4	4	4	5	4	3	4	3	5	5	3	4	4	4	4	4	4	3	3	4	4	4	4	4	5	4
29	2	2	1	1	2	1	2	2	2	2	1	4	4	3	3	3	4	4	4	4	4	4	4	4	5	5	4	5	4	5	5	5	5	3	5	5	5	5	4	3	4	4	5	5	5	5	5	5	3
45	2	2	1	1	2	2	2	2	4	1	2	4	4	4	4	2	4	4	3	4	4	4	4	4	4	4	4	4	5	5	4	4	3	4	4	4	4	3	4	3	4	3	4	4	3	3	3	3	3
28	1	2	2	1	2	1	2	3	1	1	1	4	3	3	3	3	2	3	4	3	4	4	3	4	3	4	4	4	5	5	5	4	5	3	3	3	4	4	4	3	3	3	3	3	2	2	3	3	4
33	2	2	1	1	2	1	2	3	2	2	1	4	4	4	4	4	4	4	4	4	4	4	4	4	5	5	5	5	5	5	4	4	5	3	3	5	5	5	5	3	5	5	5	5	5	5	3	4	4
32	1	1	2	1	1	1	2	3	1	2	1	3	3	3	3	3	3	3	4	4	5	4	3	5	4	5	4	5	5	5	4	4	2	3	4	5	2	5	2	1	1	2	1	3	5	3	3	2	4
33	2	2	1	2	1	1	2	1	1	1	2	4	4	4	4	4	4	4	4	4	4	4	4	4	5	5	5	5	5	5	5	5	5	5	5	5	5	5	5	5	5	5	5	5	5	5	5	5	4
23	2	1	2	2	1	1	2	2	1	2	1	5	5	5	4	4	4	4	3	4	4	4	4	4	5	5	5	5	5	5	5	5	5	5	5	5	5	5	5	5	5	5	5	5	5	5	5	5	4
27	2	1	2	1	1	1	2	2	1	2	2	5	5	5	5	2	4	4	4	4	4	4	4	4	5	5	5	5	5	5	5	5	5	2	5	5	5	5	5	5	4	5	5	5	5	2	2	5	4
56	1	2	1	1	2	2	2	2	4	1	1	4	4	4	4	3	4	5	4	5	5	5	5	4	5	5	5	5	5	5	5	5	5	5	5	5	5	5	5	5	5	5	5	5	5	5	5	5	2
29	1	2	1	1	1	2	2	3	2	2	1	5	3	4	4	4	4	4	4	4	4	4	4	4	5	5	5	5	4	3	5	5	5	5	5	4	6	5	5	5	5	4	5	5	5	5	5	5	4
31	1	2	1	1	2	1	2	3	2	2	1	5	5	5	5	5	5	5	5	5	5	5	5	5	6	6	6	6	6	6	6	6	6	6	6	6	6	6	6	6	6	6	6	6	6	6	6	6	5
25	2	2	2	1	1	1	2	3	1	2	1	3	3	4	4	3	5	4	5	5	5	5	3	4	4	6	1	5	4	6	5	5	5	3	3	4	3	5	5	5	5	5	5	5	4	5	1	3	5
39	1	2	1	1	1	1	1	3	3	2	1	4	4	5	4	4	4	5	5	5	5	4	4	4	6	5	5	5	5	5	5	6	6	5	5	5	5	5	5	5	5	5	4	5	5	5	4	5	5
29	2	2	1	1	2	1	2	2	2	2	1	4	4	4	4	4	4	4	4	4	4	4	3	4	4	5	5	5	5	5	5	5	5	5	5	5	5	5	5	5	5	5	5	5	5	5	5	5	4
38	1	1	1	1	1	1	2	3	3	2	1	4	3	3	3	5	4	3	4	3	3	4	3	4	4	2	2	2	5	5	2	2	2	2	2	2	2	4	4	4	5	5	2	3	2	2	2	2	1
22	1	1	2	2	1	1	2	2	1	2	1	4	4	4	4	4	4	4	4	4	4	4	4	4	2	2	2	2	2	4	2	2	2	2	2	2	2	2	2	2	2	2	2	2	2	2	2	4	3
26	1	1	2	2	2	1	2	3	1	2	2	5	5	4	4	4	4	4	4	4	4	4	4	4	4	2	3	3	3	4	5	4	5	4	4	4	4	4	4	4	4	4	4	4	4	4	4	4	3
59	1	2	1	1	1	1	2	2	4	2	1	5	4	4	4	2	5	5	2	5	4	5	5	5	5	5	5	6	6	5	2	6	6	6	6	6	6	6	6	6	6	6	6	4	6	6	5	6	4
30	2	2	1	2	1	1	2	2	2	1	2	4	4	3	3	2	4	4	4	4	4	4	4	4	4	5	3	4	4	4	3	5	5	3	4	3	3	4	4	4	4	4	4	4	4	4	4	4	4
35	1	2	1	1	2	2	2	3	3	2	1	5	5	4	4	5	5	5	5	5	5	5	1	5	5	5	5	6	6	5	5	5	5	3	5	1	5	5	6	5	5	5	6	6	5	5	4	5	4
27	1	2	2	2	2	1	2	2	1	2	2	4	3	2	5	2	4	5	5	3	4	4	3	4	5	5	5	5	5	5	5	5	5	5	5	5	5	5	5	5	5	5	6	5	5	5	5	6	4
38	1	1	1	1	1	1	2	2	2	2	1	4	4	2	4	4	4	4	4	4	4	4	4	4	5	5	5	5	5	5	5	5	5	5	5	5	5	5	5	5	5	5	5	5	5	5	5	5	4
26	2	1	2	2	1	1	2	1	1	2	2	5	5	3	5	3	5	5	4	5	5	5	4	5	5	5	3	6	6	6	6	6	6	4	3	3	6	6	6	6	5	4	4	4	6	6	5	6	4
27	1	1	1	2	1	1	2	3	2	2	1	4	4	5	5	5	5	4	4	4	4	4	4	4	5	5	5	5	5	5	4	4	4	6	5	5	4	4	6	4	5	5	5	3	3	3	4	3	4
38	2	2	1	1	2	2	2	3	3	2	1	4	4	4	4	4	5	5	4	4	5	4	4	4	5	5	5	5	5	5	5	6	6	5	5	5	5	5	5	5	5	5	6	5	6	6	5	6	2
48	1	1	1	1	1	2	2	3	1	1	1	5	5	5	5	4	5	5	5	5	5	5	4	4	1	5	5	5	5	5	5	5	5	6	5	4	5	5	5	5	5	5	4	5	5	5	5	5	4
32	1	2	1	1	1	1	2	3	3	2	1	5	5	5	5	5	5	5	5	5	4	5	4	4	4	4	5	5	4	4	4	4	6	5	5	5	4	5	5	4	5	4	3	5	5	5	5	5	5
30	2	2	1	1	2	1	2	2	2	2	1	4	4	4	4	4	4	4	3	4	4	4	4	4	5	5	5	5	5	5	5	5	5	3	4	4	5	5	5	5	5	5	5	5	5	5	4	5	4
34	1	2	1	1	2	1	2	3	3	2	2	4	4	4	4	4	4	4	4	4	4	4	4	4	3	4	4	5	3	4	3	5	3	3	5	5	4	5	4	3	5	3	3	5	4	4	3	4	4
34	2	1	1	2	1	1	2	3	2	2	2	5	5	5	5	5	5	5	5	5	5	5	5	5	5	5	6	6	5	5	5	5	5	5	5	5	5	5	5	5	6	5	5	5	6	5	5	5	5
28	1	2	2	2	1	1	1	3	2	2	1	4	4	3	4	4	4	4	4	4	4	4	4	4	5	5	5	5	5	5	5	5	5	5	5	5	5	5	5	5	5	5	5	5	5	5	5	5	4
53	1	1	1	1	2	2	1	3	2	2	1	5	4	4	4	4	4	4	4	4	4	4	4	4	4	5	5	5	5	5	5	5	5	5	5	5	5	5	5	5	5	5	5	5	3	5	4	5	4
47	1	2	1	1	1	2	1	3	4	2	1	4	4	4	4	2	4	4	2	4	4	4	4	4	5	5	5	5	5	5	5	5	5	5	5	5	5	5	5	5	5	5	5	5	5	5	5	5	4
48	2	1	1	2	1	1	2	3	4	2	1	4	4	4	4	4	4	5	4	4	4	4	4	4	5	5	5	5	5	5	5	5	5	5	5	5	5	5	5	5	5	5	5	5	5	5	5	5	5
46	2	1	1	1	2	2	2	2	4	1	1	5	5	5	5	5	5	5	5	5	5	5	5	5	6	6	6	6	6	6	6	6	6	6	6	6	6	6	6	6	6	6	6	6	6	6	6	6	4
25	2	1	1	2	1	1	2	1	2	2	1	4	4	4	5	1	5	4	4	5	5	5	4	4	6	5	5	5	2	5	5	6	5	5	5	5	5	5	5	5	5	5	5	5	5	5	5	5	4
46	2	1	2	1	2	2	2	2	4	2	2	4	4	4	4	2	4	4	3	3	3	4	4	4	5	5	5	5	5	3	4	5	5	3	4	4	4	5	4	2	4	4	5	3	4	4	5	4	2
42	2	2	1	1	2	2	1	3	3	1	1	5	5	5	5	5	5	5	5	5	5	5	5	5	1	1	1	1	1	1	1	1	1	1	1	1	1	1	1	1	1	1	1	1	1	1	1	1	1
47	1	2	1	1	2	2	2	3	4	1	1	3	2	3	2	3	5	4	5	5	4	4	3	4	1	2	2	4	5	5	4	2	5	2	2	4	4	4	3	2	2	4	5	5	4	5	3	5	4
48	2	2	1	1	1	3	1	2	4	1	2	5	4	2	3	3	4	4	4	4	4	4	4	4	4	5	4	4	4	4	4	4	4	3	4	4	4	4	4	4	4	4	4	4	4	4	4	4	4
50	1	1	1	2	1	1	2	3	1	2	1	2	4	4	2	2	4	5	2	4	4	5	5	4	5	5	5	5	5	5	5	5	5	5	5	5	5	5	5	5	5	5	5	5	5	5	5	5	4
27	2	2	2	1	2	1	1	3	1	2	1	5	5	5	5	5	5	5	5	5	5	5	4	5	5	6	6	6	6	6	4	5	6	5	6	6	5	6	6	5	6	5	5	5	6	6	5	6	5
42	1	1	1	1	2	1	2	1	4	2	2	4	3	4	5	3	4	4	4	4	4	4	3	4	4	4	5	5	3	5	4	4	4	4	4	5	5	5	4	2	3	4	4	4	4	4	3	4	4
44	1	1	1	1	2	1	1	2	4	1	1	5	5	5	5	5	5	5	5	5	5	5	4	5	6	6	6	6	6	6	6	6	6	5	6	6	6	6	6	6	6	6	6	6	6	6	6	6	1
36	2	2	2	1	1	1	2	2	3	2	2	4	4	3	4	4	4	4	2	4	4	4	4	4	5	5	4	5	3	5	4	5	5	4	4	4	5	4	4	3	4	3	4	4	4	4	4	4	3
26	2	1	1	2	1	1	2	2	1	2	2	4	4	3	4	4	4	4	2	4	4	4	4	4	5	5	5	5	3	5	4	5	5	4	4	4	5	4	4	3	4	3	4	4	4	4	4	4	3
57	2	1	1	2	2	2	2	2	4	2	2	5	5	5	5	5	5	5	5	5	5	5	5	5	6	6	5	6	6	6	6	6	6	5	6	5	6	6	6	6	6	6	6	6	6	6	5	6	3
34	2	2	1	1	1	2	2	2	3	2	1	5	5	5	5	3	5	4	4	5	4	4	4	4	2	5	4	5	5	5	4	5	5	3	3	5	5	5	5	5	5	3	4	5	5	5	3	5	4
45	2	1	1	1	1	2	2	2	3	1	2	5	5	5	5	4	5	5	5	5	5	5	5	5	5	5	5	6	6	6	6	6	6	6	6	6	6	6	6	6	6	6	6	6	6	6	6	6	3
32	2	2	1	1	2	2	2	3	2	1	1	4	3	3	4	2	3	3	4	3	4	4	3	4	3	2	2	2	2	2	2	2	2	2	2	2	3	3	4	4	3	3	4	4	3	3	2	2	4
59	1	1	1	1	2	1	2	3	4	2	1	4	4	3	4	4	4	4	4	4	4	4	4	4	5	5	6	5	5	5	5	5	5	2	5	5	5	5	5	2	5	5	5	5	2	5	2	5	4
34	2	2	2	1	1	2	1	2	3	2	1	4	4	4	3	3	4	4	4	4	4	4	4	4	5	5	5	5	5	5	4	5	5	5	4	4	4	5	5	4	5	2	5	4	3	2	2	2	4
45	1	2	1	2	2	2	2	2	3	1	1	5	5	5	4	5	5	5	5	5	5	5	4	5	6	5	5	5	5	5	5	5	5	4	5	4	4	4	5	4	4	3	4	5	5	4	3	4	3
39	2	2	1	1	1	2	2	2	3	1	2	5	5	5	5	5	5	5	5	5	5	5	5	5	5	2	5	5	5	5	5	5	4	5	5	5	5	5	5	5	5	5	5	5	5	5	5	5	4
24	1	2	2	1	1	1	2	2	1	1	2	5	5	5	5	5	5	5	5	5	5	5	5	5	6	6	6	6	6	6	6	6	6	6	6	6	6	6	6	6	6	6	6	6	6	6	6	6	5
39	2	2	1	1	2	2	2	2	4	1	2	4	4	3	4	4	4	4	4	5	4	4	4	4	5	5	5	5	5	4	5	5	5	5	5	5	5	5	4	5	4	5	5	5	5	5	4	5	3
42	1	2	1	1	1	2	1	3	4	2	1	4	4	3	5	4	5	5	5	5	5	4	4	4	5	5	5	5	5	5	5	5	4	3	4	5	5	5	5	5	5	5	5	5	5	5	3	5	5
45	1	1	1	1	2	1	2	3	2	2	1	4	4	4	4	4	4	4	4	4	4	4	4	4	5	5	5	5	5	5	5	5	5	4	5	5	5	5	5	5	5	6	5	5	5	5	5	5	5
53	2	1	1	1	1	1	2	2	4	1	1	4	4	5	5	4	5	5	5	5	5	5	5	4	5	5	5	5	5	5	5	5	5	5	5	5	5	5	5	5	5	5	5	5	5	5	5	5	4
37	2	1	1	1	2	2	1	2	2	2	1	5	5	5	5	5	5	5	5	5	5	5	5	5	5	5	5	5	5	5	5	5	5	5	5	5	5	5	5	5	5	4	5	5	5	5	5	5	4
53	2	2	1	1	1	3	2	2	4	1	1	4	3	3	3	3	4	4	4	4	4	4	4	4	5	5	5	5	5	5	5	5	5	4	5	5	4	4	4	4	4	4	4	4	4	4	4	4	4
34	1	2	1	1	2	1	2	3	3	2	1	4	3	4	3	4	3	4	3	4	4	4	4	4	5	3	4	4	5	5	4	4	4	3	4	4	5	5	5	5	5	3	5	5	3	4	4	5	3
39	1	2	1	1	2	2	2	2	1	1	1	5	4	3	3	4	5	5	4	5	5	5	4	5	1	6	5	6	5	6	6	6	6	6	6	6	6	6	6	6	6	6	6	6	6	5	5	5	5
38	1	2	1	1	1	1	2	2	3	1	1	4	4	5	3	4	4	4	4	4	4	4	4	4	5	5	5	5	5	5	5	5	5	3	5	5	5	5	5	5	5	5	5	5	5	5	5	5	4
31	2	2	1	1	2	2	1	3	2	1	1	4	4	3	3	4	4	5	5	3	5	5	3	4	1	1	4	3	1	1	1	1	3	3	3	3	3	3	3	3	3	3	3	3	3	4	4	4	2
49	1	2	1	1	2	3	1	3	4	2	1	5	4	4	4	4	4	4	4	4	4	4	4	4	5	5	5	5	5	5	5	5	5	5	5	5	5	5	5	5	5	5	5	5	5	5	5	5	2
34	2	1	2	2	2	1	2	2	1	1	1	5	5	4	5	4	4	4	4	4	4	4	4	4	5	5	5	5	5	5	5	5	5	5	5	5	6	5	5	5	5	5	5	5	5	5	5	4	2
46	1	1	1	1	1	2	2	3	3	1	1	5	5	1	5	5	5	5	5	5	5	5	5	5	6	6	6	6	6	6	6	6	6	6	6	6	6	6	6	6	6	6	6	6	6	6	6	6	1
27	2	2	2	1	2	2	2	3	1	2	2	4	3	2	4	3	4	4	4	4	4	4	3	4	5	4	2	5	2	4	4	5	5	3	3	3	4	4	4	4	4	4	4	4	4	4	4	4	4
30	2	2	1	1	1	1	2	3	1	1	1	5	5	3	5	3	5	5	4	5	5	5	4	5	5	5	2	5	1	4	5	2	6	4	5	2	4	4	4	4	4	3	4	4	4	4	4	4	5
22	1	1	1	2	1	1	2	2	1	1	1	4	4	4	4	4	4	4	4	4	4	4	4	4	5	5	4	5	4	4	4	5	5	5	4	4	5	5	5	4	4	4	6	4	4	4	4	4	4
32	2	2	2	1	3	1	2	1	2	1	1	5	5	4	5	5	5	5	5	5	5	5	5	5	6	6	6	6	6	6	5	4	4	6	6	6	5	6	6	6	6	6	6	6	6	6	6	6	5
45	1	2	1	2	1	3	2	2	4	1	1	4	4	4	4	4	4	4	4	4	4	4	4	4	2	2	5	5	5	5	5	5	5	5	5	5	5	5	5	5	5	5	5	5	5	5	5	5	4
25	2	2	2	2	1	1	2	2	1	1	1	5	4	4	4	4	4	4	4	4	4	4	4	4	4	4	4	4	4	4	4	4	4	4	4	4	4	4	4	4	4	4	4	4	4	4	4	4	3
30	1	2	1	1	2	1	2	2	2	2	1	5	5	4	4	4	4	4	4	4	4	4	4	4	5	5	5	5	5	5	5	5	5	5	5	5	5	5	5	5	5	5	5	5	5	5	5	5	3
46	2	2	1	1	3	3	2	2	2	1	1	4	3	4	5	4	4	4	4	4	4	4	4	4	4	4	2	4	5	5	5	5	5	2	2	2	2	4	2	2	4	4	4	5	2	2	2	2	4
50	2	1	1	1	1	2	2	3	4	2	1	4	4	4	4	4	4	4	5	4	4	5	4	4	5	5	5	5	5	5	5	5	5	5	5	5	5	5	5	5	5	5	5	5	4	5	5	5	4
28	1	2	1	2	2	1	2	2	2	1	1	4	4	4	5	4	4	5	5	4	4	4	4	4	5	5	5	5	5	5	5	5	5	3	4	4	5	5	5	5	5	5	5	5	5	5	3	4	4
50	1	1	1	1	2	2	2	3	4	1	1	3	4	4	4	4	4	3	4	4	4	4	4	4	4	3	2	5	5	3	2	3	2	2	2	2	4	4	4	2	3	4	5	4	4	2	2	4	4
34	2	2	1	1	2	2	2	2	3	2	1	4	4	3	3	3	4	4	4	4	4	4	3	4	4	4	4	4	4	5	2	3	5	2	2	2	3	4	3	3	3	2	3	3	3	3	2	3	4
35	2	2	1	1	1	1	2	2	3	1	2	4	4	2	4	3	4	4	3	3	5	5	3	4	4	5	4	5	5	5	5	5	5	4	5	5	5	5	4	4	5	3	3	4	5	5	4	5	4
49	2	2	1	1	1	2	2	2	4	1	2	5	5	5	5	5	5	5	5	5	5	5	5	5	1	1	1	1	1	1	6	6	6	6	6	6	6	6	6	6	6	6	6	6	6	6	6	6	1
36	2	2	1	1	2	2	2	3	3	1	1	4	4	5	4	2	4	4	4	4	4	4	4	4	5	5	5	5	5	5	3	3	5	4	5	5	5	5	5	3	5	5	5	5	5	5	5	5	4
27	2	2	2	1	1	1	2	3	1	2	2	5	4	3	3	3	4	3	4	4	4	4	3	4	4	4	4	4	5	5	4	3	3	3	4	4	4	5	4	3	4	4	3	4	3	3	3	3	3
36	2	2	1	1	3	2	1	3	3	2	1	4	3	4	3	4	3	4	4	4	4	4	4	4	3	3	5	5	5	5	3	2	5	3	3	5	3	5	5	3	5	5	3	4	5	3	3	3	4
39	2	2	1	1	1	3	1	2	2	1	2	4	4	4	5	4	4	4	4	4	4	4	4	4	6	5	4	5	4	4	3	4	5	2	3	4	3	4	4	4	4	3	4	4	4	4	4	4	4
53	1	1	1	2	1	1	2	3	4	1	1	4	4	4	4	4	4	4	4	4	4	4	4	4	3	1	5	5	5	5	5	5	5	5	5	5	5	5	5	5	5	5	5	5	5	5	5	4	3
48	2	1	1	1	1	3	2	3	4	1	1	4	4	5	5	5	5	5	5	5	5	5	5	5	6	1	5	6	6	6	6	6	6	6	6	6	6	6	6	6	6	6	6	6	6	6	6	6	4
25	1	2	2	1	1	1	2	2	1	2	2	3	3	5	5	4	5	3	5	5	4	4	4	4	3	3	4	5	5	5	2	5	5	4	1	5	5	4	4	4	5	1	3	3	4	5	4	6	5
38	2	2	2	1	1	2	2	3	3	2	1	4	4	4	4	3	4	4	4	4	4	4	4	4	5	5	5	5	5	5	5	5	5	4	4	4	4	4	5	4	4	4	5	4	4	4	4	4	4
27	2	1	2	1	1	1	2	3	2	2	1	3	3	4	3	4	4	4	4	4	4	4	3	3	3	4	3	5	4	5	4	4	4	3	4	4	3	4	4	3	1	1	1	4	4	4	1	4	5
24	2	1	2	1	1	1	2	2	1	2	2	5	5	5	5	4	5	5	5	5	5	5	5	5	6	5	6	6	5	6	5	6	6	5	6	6	6	6	6	6	6	5	6	6	6	6	6	6	2
33	1	2	1	1	1	2	2	3	2	2	1	3	3	4	3	3	3	4	5	4	4	4	3	4	5	6	6	6	6	6	6	1	4	4	4	4	3	3	4	4	3	3	4	4	4	3	3	4	5
45	1	2	1	1	1	1	1	2	1	2	1	5	5	5	5	5	5	5	5	5	5	5	5	5	6	6	6	6	6	6	6	6	6	6	6	6	6	6	6	6	6	6	6	6	6	6	6	6	2
26	2	2	2	1	1	1	2	2	1	2	1	4	3	4	5	2	5	4	4	4	4	4	4	4	3	3	4	4	4	4	5	5	4	2	4	5	2	5	4	2	3	4	5	4	2	2	2	2	4
43	2	2	1	1	1	3	1	3	4	2	1	5	4	4	4	4	4	4	4	4	5	4	4	4	2	4	5	5	5	5	5	5	5	4	5	5	5	5	5	5	4	5	5	5	4	4	4	5	4
28	1	2	1	1	2	1	2	3	2	2	1	4	5	5	5	5	5	5	5	5	5	5	4	5	2	2	5	5	5	5	5	4	5	5	5	5	5	5	5	3	5	2	5	5	3	2	2	2	5
24	2	1	2	1	1	1	2	2	1	2	1	4	4	5	5	5	4	3	4	3	4	5	3	4	5	5	5	6	5	5	5	3	5	2	5	4	4	4	5	2	2	4	4	4	4	2	3	2	4
39	1	2	1	2	2	1	2	3	4	1	1	3	3	4	4	4	4	5	3	5	5	5	4	5	5	6	5	6	6	2	5	5	6	4	5	6	6	6	5	5	5	6	5	5	6	6	5	6	3
26	2	2	2	1	2	1	2	2	2	2	1	5	5	4	5	5	5	4	5	5	5	5	4	5	5	5	4	5	5	5	5	5	5	5	6	6	6	6	6	6	6	6	6	6	6	6	6	6	4
53	2	2	1	1	2	2	1	2	4	1	1	4	4	4	5	1	5	5	4	5	5	5	5	5	6	6	6	6	6	6	6	6	6	6	6	6	6	6	6	6	6	1	5	6	6	6	6	6	1
27	1	1	1	1	1	1	2	2	1	2	1	5	5	3	5	3	5	4	5	5	5	5	4	5	5	5	3	4	4	4	5	5	5	5	5	5	5	5	5	5	4	4	4	5	5	5	5	5	1
41	1	1	1	2	1	1	2	3	2	2	1	3	4	4	3	4	4	3	4	4	4	4	4	4	5	2	4	4	4	4	4	5	4	4	4	4	4	5	4	4	4	4	4	4	4	4	4	4	4
33	2	1	1	1	1	1	2	3	1	1	1	3	4	4	4	4	4	3	4	4	5	5	3	4	5	5	5	5	5	5	5	5	5	3	5	5	5	5	5	4	5	5	5	5	4	5	5	5	4
44	2	1	1	1	2	2	2	3	3	2	1	4	4	4	4	5	5	5	4	5	4	4	5	5	5	5	5	5	5	5	5	5	5	5	5	5	5	5	5	5	5	5	5	5	5	5	5	5	3
29	2	2	2	1	2	2	2	3	2	1	1	5	3	3	3	3	4	4	5	5	4	5	4	4	5	4	4	5	6	6	5	4	5	5	5	5	4	5	4	3	4	3	4	4	4	5	5	5	3
37	2	2	1	1	2	1	2	2	3	2	2	5	5	4	5	4	5	5	2	5	5	5	5	5	1	1	1	1	1	1	1	1	1	1	1	1	1	1	1	1	1	1	1	1	1	1	1	1	1
42	2	1	1	1	1	2	2	2	3	2	1	4	5	1	4	4	5	4	5	5	5	5	5	4	5	5	5	5	5	5	5	5	5	5	5	5	5	5	5	1	5	5	3	5	5	5	3	5	4
36	1	2	1	1	1	1	2	3	4	2	1	5	4	4	4	4	4	4	4	4	4	4	4	4	5	5	5	5	5	5	5	5	5	5	5	5	5	5	5	6	4	5	5	5	5	5	5	5	4
29	1	2	1	1	2	1	2	3	2	2	1	3	3	3	3	3	3	4	4	4	4	4	3	3	4	4	4	4	4	4	4	4	4	4	4	4	4	4	4	4	3	4	3	3	4	3	3	3	4
47	2	2	1	1	2	3	1	3	3	2	1	4	4	3	4	3	4	4	4	5	5	5	4	4	5	5	5	5	5	5	5	5	6	5	5	5	5	5	5	5	5	5	5	5	5	5	5	5	4
34	1	2	1	1	2	1	2	3	2	1	1	5	4	5	4	4	5	4	4	4	4	4	4	4	5	5	5	5	5	5	5	5	5	4	5	5	5	5	5	5	5	5	5	5	5	5	5	5	4
47	2	2	1	1	3	2	2	3	4	2	1	5	4	5	3	5	5	5	5	5	5	5	5	5	3	4	4	5	4	5	5	5	5	5	5	5	4	4	4	4	5	5	5	5	5	5	5	5	4
36	1	2	1	2	2	2	2	3	2	2	1	4	4	4	4	5	4	4	4	4	4	4	4	4	4	4	4	4	4	4	4	4	4	2	3	4	3	5	5	3	5	3	5	5	5	4	3	5	4
52	1	2	1	1	2	3	2	3	3	2	1	4	5	4	4	4	4	4	4	5	4	5	5	5	5	5	5	5	5	5	5	5	5	4	5	5	5	5	5	4	5	4	4	5	5	4	4	5	4
40	2	2	1	1	2	2	1	3	2	1	1	4	4	3	3	2	4	4	4	4	4	4	4	4	2	2	2	2	2	1	2	5	5	3	3	4	5	5	1	5	5	4	4	5	4	3	2	4	4
44	2	2	1	1	2	3	1	3	4	1	2	5	5	5	5	5	5	5	5	5	5	5	5	5	1	1	1	1	1	1	1	1	1	4	3	3	1	1	1	3	3	3	1	3	5	3	1	2	4
50	2	2	1	1	1	3	1	2	2	1	1	5	5	4	4	2	5	5	4	4	4	4	4	4	5	5	5	5	5	5	5	5	5	5	5	5	5	5	5	5	5	5	5	5	5	5	5	5	4
32	1	1	1	1	1	1	2	2	2	1	1	5	4	3	5	4	4	4	4	4	5	5	4	5	5	5	4	5	5	5	5	5	5	4	5	5	5	5	5	4	5	4	4	5	5	5	4	5	4
47	2	1	1	1	2	3	2	2	4	2	2	5	5	5	5	4	5	5	4	5	5	5	4	4	5	5	4	5	5	5	5	5	4	5	4	5	5	5	5	5	5	5	5	5	5	4	3	3	4
48	2	1	1	1	1	1	1	2	3	2	1	5	5	3	4	1	5	5	5	4	5	5	4	5	6	6	5	5	5	5	5	3	5	5	5	5	5	5	5	5	5	5	6	5	5	5	5	5	4
32	2	1	1	2	1	1	2	3	1	2	1	4	4	4	4	4	5	5	5	5	5	5	5	5	5	5	5	5	5	5	5	5	5	5	5	6	6	5	5	6	6	6	5	6	6	5	4	6	3
50	1	1	1	2	1	1	2	2	4	1	1	4	4	4	4	4	4	4	5	4	4	4	3	4	5	4	5	5	5	5	5	5	5	4	4	4	5	4	5	5	5	5	5	5	4	5	5	5	2
46	2	2	1	1	2	3	2	2	4	1	1	5	5	5	5	5	3	5	5	3	5	5	3	4	6	6	6	6	6	6	6	6	6	5	6	6	6	6	6	6	6	6	6	6	2	6	6	6	4
47	2	1	1	1	2	3	2	2	1	1	2	5	5	5	5	4	5	5	4	5	5	5	5	5	6	6	5	5	5	5	5	5	5	5	5	5	5	5	5	5	5	5	5	6	5	5	5	5	2
32	2	2	1	1	1	1	2	3	2	1	2	5	4	4	5	4	5	4	4	4	5	4	4	5	4	4	3	5	5	5	4	5	5	3	5	5	4	3	3	3	5	4	5	5	4	4	5	4	4
29	2	2	1	2	1	1	2	2	1	2	1	4	4	4	5	2	5	5	4	5	5	5	4	5	5	5	4	5	5	5	5	5	6	4	5	6	6	5	6	5	6	5	5	6	5	5	5	5	3
34	2	1	1	1	1	1	2	2	3	2	1	4	4	4	4	4	4	4	4	3	4	4	4	4	4	3	4	5	5	5	4	3	5	4	5	5	5	5	5	5	5	3	5	5	5	3	4	3	4
48	1	1	1	1	2	1	1	3	2	2	1	4	4	5	5	2	4	5	4	4	4	4	4	4	5	5	5	5	5	6	5	5	4	4	5	5	4	5	2	5	5	4	4	4	3	5	4	5	3
45	2	1	2	1	1	1	2	3	4	1	1	5	5	5	5	5	5	5	5	5	5	5	5	5	1	1	1	1	1	1	1	1	1	1	1	1	1	1	1	1	1	1	1	1	1	1	1	1	1
35	2	2	1	1	2	3	1	3	3	2	1	4	4	4	4	4	4	4	4	4	4	4	4	4	5	3	4	5	5	5	5	5	4	6	4	4	4	4	4	4	4	4	5	5	4	5	4	5	4
37	2	2	1	1	1	2	1	3	1	2	2	4	3	3	4	3	4	4	4	5	4	4	3	4	3	6	5	5	4	5	3	3	4	2	2	3	2	3	4	3	3	3	5	4	4	2	4	3	4
28	2	2	2	1	2	2	2	3	2	2	1	4	4	4	4	4	4	4	4	4	4	4	4	4	4	3	3	3	3	3	3	3	3	3	3	3	3	3	3	3	3	3	3	3	3	3	3	3	3
34	1	2	2	1	2	1	2	3	3	2	1	5	5	5	5	5	5	5	5	5	5	5	5	5	6	6	6	6	6	6	6	6	6	4	5	5	5	5	5	5	5	2	5	5	5	6	6	5	4
31	2	2	1	1	1	1	2	3	2	1	1	4	3	4	4	4	4	3	4	3	4	4	3	4	4	2	4	4	4	5	4	4	5	2	2	3	4	3	4	3	3	2	5	4	3	3	3	3	4
44	1	2	1	1	2	3	1	3	3	2	1	5	5	5	5	5	5	5	5	5	5	5	5	5	6	6	6	6	6	6	6	6	5	6	6	6	6	6	6	6	6	6	6	6	6	6	6	6	4
44	1	1	1	1	2	2	2	3	2	2	1	4	4	4	4	3	3	4	4	4	4	4	4	4	3	3	4	5	5	5	4	3	3	3	3	4	3	4	5	3	4	3	5	4	3	3	3	4	4
24	2	2	2	1	1	1	2	3	1	2	2	5	5	5	5	5	5	5	5	5	5	5	5	5	1	1	1	1	1	1	1	1	1	1	1	1	1	1	1	1	1	1	1	1	1	1	1	1	1
26	2	2	2	1	1	1	2	2	2	2	1	5	2	4	3	3	4	4	4	4	4	4	3	4	2	4	5	5	5	5	4	2	2	2	2	2	5	3	4	2	2	2	5	5	2	2	2	5	4
30	2	2	2	1	1	2	2	3	1	2	1	4	4	4	4	4	4	4	4	4	4	4	4	4	5	5	5	5	5	5	5	5	5	5	5	5	5	5	4	3	2	3	2	2	4	3	3	3	4
37	1	1	1	2	1	2	2	1	3	2	1	4	4	3	4	2	4	4	4	4	4	4	4	4	2	5	5	5	4	5	5	5	5	4	4	4	4	4	2	4	4	4	4	4	4	4	4	4	4
36	2	1	1	1	1	1	2	2	1	1	2	5	5	5	5	5	5	5	5	5	5	5	5	5	6	5	5	5	4	6	6	6	6	4	5	5	6	6	5	5	5	4	6	6	6	6	4	6	3
54	1	1	1	1	2	1	2	2	3	1	1	3	3	4	4	2	4	4	4	4	4	4	4	4	4	4	4	4	5	5	4	5	4	4	4	4	4	3	3	4	4	3	5	4	5	5	2	4	3
48	2	2	1	1	2	1	2	2	2	2	2	4	3	3	4	3	4	5	3	4	4	5	5	5	4	5	5	5	5	5	5	5	5	5	5	5	5	5	5	5	5	5	5	5	5	5	5	5	4
25	2	1	2	1	1	1	2	2	1	2	2	4	4	4	4	4	5	4	4	5	4	4	4	4	5	5	5	5	5	5	5	5	5	5	5	5	5	5	5	5	5	5	5	5	5	5	5	5	2
45	2	2	1	1	1	1	2	3	4	2	1	5	5	4	5	3	5	4	5	5	4	4	4	5	5	5	6	6	5	5	5	5	5	4	5	5	5	6	5	5	5	5	5	5	5	6	5	6	3
28	1	1	1	2	1	1	2	2	1	2	1	5	5	1	5	1	1	5	5	4	5	5	4	4	5	5	6	5	2	2	5	2	5	5	2	5	5	5	5	1	1	1	6	6	2	5	2	1	5
32	1	1	1	1	2	2	2	3	4	2	2	5	4	4	4	4	5	4	4	5	5	5	4	5	5	5	5	5	6	5	4	5	5	4	4	5	5	5	4	5	4	4	5	4	4	5	2	5	4
39	2	2	1	1	1	2	2	2	1	2	2	5	5	4	5	5	5	4	4	4	5	5	4	4	5	4	4	4	4	5	5	5	5	3	4	3	3	5	5	5	5	5	5	5	5	5	5	5	4
33	1	2	1	1	1	2	2	2	3	1	1	4	4	4	4	3	4	4	4	4	4	4	4	4	4	4	4	5	4	5	3	4	4	4	3	4	3	4	4	5	4	5	4	4	4	4	4	5	4
46	2	1	1	1	1	2	1	2	4	2	1	5	4	3	4	2	5	4	5	5	5	5	5	5	5	5	5	5	5	5	5	4	5	3	3	4	5	4	4	3	4	4	5	5	4	4	3	4	4
46	2	2	1	1	1	3	2	3	4	1	1	5	5	2	5	2	5	5	5	5	5	5	5	5	6	6	6	6	6	6	6	6	6	6	6	6	6	5	6	6	6	6	6	6	6	6	6	6	5
47	2	2	1	1	3	3	1	3	2	2	1	4	3	4	3	4	4	4	5	4	4	4	3	4	5	5	4	5	5	5	4	5	5	4	5	5	5	5	5	3	4	2	5	5	4	4	3	4	4
50	1	2	1	1	2	1	2	3	4	2	1	5	5	5	4	4	4	5	5	5	5	5	4	4	5	4	4	5	2	3	4	5	5	4	5	5	5	5	5	5	5	5	5	5	5	5	5	5	4
47	2	1	1	1	2	2	2	2	4	2	2	3	4	3	4	4	4	4	4	4	4	4	4	4	5	3	5	5	5	5	5	5	5	3	3	4	4	5	5	5	5	4	5	5	5	3	5	5	4
28	2	2	2	1	1	1	2	3	2	2	2	3	3	3	3	2	3	3	3	3	3	3	3	3	2	2	2	2	2	2	2	2	2	2	2	2	2	2	2	2	2	2	2	2	2	2	2	2	3
37	2	2	1	1	1	1	2	3	3	2	1	5	4	3	4	4	4	4	4	4	4	4	4	4	5	5	5	5	3	4	5	5	5	4	4	4	4	4	4	4	4	4	5	4	5	5	4	5	5
26	1	1	1	1	2	1	2	2	1	2	1	5	5	4	5	5	5	5	5	5	5	5	5	5	6	5	5	5	6	6	6	6	6	5	6	6	6	6	6	6	6	5	5	6	6	6	6	6	2
42	2	2	2	1	2	2	2	2	2	1	1	5	4	2	4	2	4	4	4	4	4	4	4	4	5	5	5	5	5	5	5	5	5	4	5	5	5	5	5	5	5	3	3	5	5	5	3	5	2
44	1	2	1	1	2	2	2	2	4	2	1	5	3	3	4	4	5	4	5	4	5	5	4	5	5	5	5	5	5	5	5	5	5	5	5	5	5	5	5	5	4	4	3	4	4	5	3	4	4
35	2	2	1	1	1	2	2	3	3	2	1	4	4	4	4	4	4	4	3	4	4	4	4	3	4	4	5	4	3	4	3	3	4	4	3	3	3	4	4	3	3	3	4	4	4	4	3	3	4
46	2	1	1	1	2	2	2	3	4	2	1	4	4	4	4	2	5	4	4	5	4	4	5	5	5	5	5	1	5	5	5	5	4	4	4	5	5	5	3	4	5	3	3	5	5	5	3	5	4
32	1	2	1	1	1	1	2	3	2	2	1	4	4	4	4	4	4	4	4	4	4	4	4	4	4	4	4	5	5	5	5	4	4	4	5	5	5	5	5	5	5	5	5	5	5	5	5	5	3
51	1	1	1	1	2	2	2	2	4	1	1	4	4	4	4	4	4	4	4	4	4	4	4	4	2	5	5	5	5	5	5	5	5	5	5	5	5	5	5	5	5	5	5	5	5	5	5	5	1
42	2	2	1	2	2	2	1	3	4	2	1	5	5	5	5	3	5	5	5	5	5	5	4	5	6	5	5	5	5	5	5	2	5	4	4	3	3	4	4	5	5	5	5	4	5	5	4	4	4
29	2	2	1	1	1	1	2	2	2	2	1	4	4	3	4	4	4	4	4	4	4	4	4	4	4	4	4	4	4	4	4	4	4	4	4	4	4	4	4	4	4	3	4	4	3	4	4	4	4
33	1	2	1	1	2	1	2	2	3	2	2	5	5	4	4	4	4	4	4	4	4	4	4	4	5	5	5	5	5	5	5	5	5	3	5	5	5	5	5	4	4	4	4	5	5	5	4	5	3
28	2	2	2	1	1	1	2	3	1	2	1	4	4	4	4	4	4	4	4	4	4	4	4	4	5	4	4	4	4	4	4	5	4	3	4	4	4	4	4	4	4	4	5	4	4	4	4	4	4
36	2	2	1	1	2	2	2	2	2	1	2	5	4	3	4	4	4	4	4	4	4	4	4	4	5	4	4	5	5	5	5	5	5	4	5	5	5	5	5	5	4	4	5	5	5	5	5	5	3
32	1	2	1	1	2	1	2	3	1	2	1	4	4	3	5	4	5	5	5	5	5	5	5	5	5	5	5	5	5	5	5	5	6	5	5	5	5	5	5	5	5	5	5	5	5	5	5	5	4
43	1	2	1	1	2	3	2	3	4	1	2	3	3	3	3	3	3	5	5	5	5	5	4	4	4	5	5	5	5	5	5	5	5	5	5	5	5	5	5	5	5	5	5	5	5	5	5	5	4
56	1	2	1	1	3	3	2	2	4	2	1	4	4	4	4	5	4	4	4	4	4	4	4	4	4	4	4	5	4	5	4	4	5	3	4	4	5	4	4	4	4	4	4	5	5	5	4	5	4
31	2	2	2	1	2	1	2	3	2	2	1	5	4	4	5	3	5	5	5	5	5	5	5	5	6	4	2	6	5	6	6	5	5	5	5	5	5	5	5	6	6	6	6	6	6	6	6	6	4
29	2	1	2	2	2	1	2	3	1	1	2	5	4	4	4	4	5	4	4	5	4	4	4	4	4	4	4	4	5	5	3	3	6	4	5	4	4	4	4	4	4	4	4	4	4	3	4	3	3
58	2	1	2	2	2	2	2	2	4	1	1	5	5	4	5	3	5	5	5	5	4	5	5	5	5	5	5	5	5	5	5	6	6	5	5	5	5	5	5	6	5	5	5	5	6	6	5	6	3
31	2	2	1	1	1	1	2	3	3	2	1	4	3	3	3	3	4	4	3	3	4	4	3	4	4	4	4	5	6	4	4	4	4	4	4	4	4	4	4	4	5	4	4	4	4	4	4	4	3
44	1	1	1	1	3	2	2	3	1	2	1	2	4	4	4	3	4	4	4	4	4	4	4	4	5	5	5	5	2	4	5	5	5	4	4	4	5	4	5	5	5	5	5	5	2	4	4	4	4
58	2	2	1	1	3	3	2	2	4	2	1	1	4	5	5	4	5	5	5	5	5	5	4	5	1	1	1	1	5	6	6	6	6	5	5	5	6	5	5	5	6	6	5	5	5	6	4	5	4
45	1	1	1	1	1	1	2	3	4	2	1	5	5	1	2	4	5	5	5	5	4	5	5	5	6	6	5	6	6	6	6	6	6	2	6	6	6	6	6	6	6	6	6	6	6	6	6	6	1
29	2	2	1	2	1	1	2	3	2	2	2	4	4	4	4	2	4	4	4	4	4	4	4	4	5	5	5	5	5	5	5	5	5	5	5	5	5	5	5	5	5	5	5	5	5	5	5	5	4
24	2	2	2	1	1	1	2	2	1	2	2	4	4	4	4	4	4	4	4	4	4	5	4	4	5	5	4	5	5	5	5	5	4	4	5	5	5	5	5	5	5	5	5	5	5	5	5	5	4
58	2	2	1	1	3	3	2	2	4	2	1	4	1	5	5	4	4	5	5	5	5	5	4	5	5	5	5	6	5	6	5	6	6	6	6	5	5	6	5	5	5	5	5	6	6	6	6	6	4
31	1	2	2	1	2	2	2	3	2	2	1	5	2	4	4	5	5	4	4	4	4	4	4	4	2	3	3	5	4	5	5	5	5	5	5	5	5	4	5	4	4	4	4	4	4	4	4	4	3
25	2	1	2	2	1	1	2	3	1	1	1	5	4	5	5	4	4	4	4	5	4	4	4	5	3	3	4	5	3	4	3	4	5	2	3	6	3	5	5	3	4	4	6	5	4	3	3	3	5
58	2	1	1	1	2	1	2	3	4	1	1	5	5	4	5	5	5	5	5	5	5	5	4	4	5	5	5	5	5	5	5	5	5	5	5	5	5	5	5	5	5	4	5	4	5	5	5	5	4
40	2	2	1	1	1	2	2	2	4	1	1	4	4	4	4	4	4	4	4	4	4	4	3	4	5	5	5	5	5	5	5	5	5	5	5	5	5	5	5	5	5	5	5	5	5	5	5	5	3
38	2	2	1	1	2	2	2	3	3	2	1	5	4	4	4	4	5	4	4	5	5	5	4	4	4	3	4	6	4	4	4	5	5	3	4	4	4	4	4	4	5	4	5	5	4	4	4	4	4
48	1	1	1	1	2	2	1	2	4	2	1	5	5	5	5	5	5	5	5	5	5	5	4	5	5	6	6	5	6	5	6	6	6	5	6	5	6	6	6	5	5	6	6	6	6	6	5	6	4
45	2	1	1	1	2	3	2	2	4	1	2	4	4	4	4	4	4	5	5	5	5	5	5	5	6	6	6	6	5	5	5	5	5	5	5	5	5	5	5	5	5	5	5	5	5	5	5	5	4
49	2	2	1	1	1	3	1	3	4	1	1	4	4	3	4	4	4	4	4	4	4	4	4	4	4	5	5	5	5	5	5	5	5	4	4	4	5	5	4	4	5	5	5	5	5	5	4	5	4
38	2	2	1	1	2	2	2	3	3	1	1	4	3	5	5	5	5	4	4	4	4	4	4	4	5	5	5	5	5	5	5	2	4	3	4	5	5	4	4	4	4	4	5	4	4	4	3	4	4
45	1	2	1	1	2	3	2	3	4	2	1	3	3	5	5	5	5	5	5	5	5	5	5	5	5	5	5	5	5	5	5	5	5	5	5	5	5	5	5	5	5	5	5	5	5	6	5	5	4
40	1	2	1	2	1	3	2	3	4	1	1	3	3	4	4	4	4	3	4	3	4	3	3	3	3	2	2	2	2	4	2	2	4	2	2	2	2	2	2	2	4	2	2	4	2	2	2	4	4
45	2	1	1	1	1	2	2	3	4	1	2	5	3	4	4	3	4	4	4	4	4	4	4	4	5	5	5	5	5	5	5	5	5	5	5	5	5	5	4	5	5	5	5	5	5	5	4	5	4
45	1	2	1	1	2	3	2	3	4	1	1	3	3	5	5	4	5	5	4	3	4	4	2	4	3	1	3	1	5	5	5	4	5	4	5	4	4	5	4	4	5	5	5	4	4	3	3	4	4
50	2	2	1	1	1	3	2	3	4	1	1	5	4	4	4	4	4	4	4	4	4	4	4	4	5	5	5	5	5	5	5	5	5	5	5	5	5	5	5	5	5	5	5	5	5	5	5	5	4
46	2	2	1	1	1	3	2	2	1	1	1	5	4	4	5	5	5	5	5	5	5	5	5	5	1	5	5	5	5	5	5	6	6	5	5	6	5	5	6	2	6	6	5	6	6	6	2	6	4
33	2	2	1	1	1	2	2	2	1	1	2	5	4	3	4	3	4	4	4	5	5	5	4	4	5	5	4	5	5	5	5	5	5	4	5	5	5	5	5	5	5	5	5	5	5	5	5	5	4
48	2	2	2	1	2	3	2	3	4	1	1	4	3	3	4	2	4	4	4	5	5	5	4	4	5	5	4	5	5	5	5	5	5	4	5	5	5	5	5	4	5	5	5	5	5	5	5	5	4
44	1	1	1	1	1	2	2	3	4	1	1	4	5	5	5	4	5	5	5	5	5	5	5	5	1	5	5	5	5	5	5	5	6	4	4	4	4	4	6	6	6	6	6	6	6	6	4	6	3
28	1	2	1	1	2	1	2	3	2	2	2	4	4	4	4	4	4	4	4	4	3	4	4	4	3	3	3	5	2	4	3	5	5	4	4	4	4	4	4	3	4	4	4	4	4	4	4	4	4
53	2	2	1	1	3	3	1	2	4	1	1	4	4	2	4	3	4	4	4	4	4	4	4	4	2	5	5	5	5	5	5	4	4	5	4	3	4	4	5	4	4	2	4	4	4	4	3	4	4
34	2	2	1	1	1	1	2	2	3	1	1	5	3	4	5	4	4	4	4	4	4	4	4	4	3	2	2	4	3	4	4	4	5	4	4	4	4	4	5	4	5	4	5	5	3	4	4	5	4
47	2	1	1	2	1	3	2	3	4	1	2	5	4	4	4	2	4	4	4	4	5	5	4	4	4	3	4	4	3	4	4	4	5	4	4	4	4	4	4	4	4	4	4	4	4	4	4	4	4
60	1	1	1	2	2	3	2	3	3	1	1	4	3	3	4	3	5	4	4	4	4	5	4	4	4	4	4	4	2	4	4	4	5	3	4	4	5	5	5	5	5	4	4	4	4	4	4	4	4
44	2	1	1	1	2	1	2	3	4	1	2	4	3	5	3	4	5	3	5	4	5	5	5	5	4	4	4	5	5	5	2	3	3	3	4	5	3	4	5	3	4	3	5	5	3	3	2	3	4
41	2	2	2	1	2	2	2	1	4	2	1	5	4	5	5	5	5	5	5	5	5	5	5	5	5	5	5	5	5	5	5	5	6	3	5	6	6	5	5	6	6	6	6	6	6	6	6	6	5
39	1	2	1	1	1	3	2	3	4	1	2	4	4	3	5	4	4	4	4	4	4	4	4	4	5	5	5	5	5	5	5	5	5	5	5	5	5	5	5	5	5	5	5	5	5	5	4	5	4
39	2	2	2	1	3	2	1	3	2	2	1	4	4	3	4	3	4	4	4	4	4	4	4	4	4	5	5	5	4	5	3	4	4	4	4	4	4	3	4	4	4	4	5	4	4	5	4	5	4
48	1	1	1	2	1	1	2	3	4	2	1	4	4	4	3	4	4	4	4	4	4	4	4	4	4	5	5	5	5	5	5	5	5	4	5	5	4	5	5	4	5	4	4	3	5	5	3	3	3
32	1	2	1	2	1	1	2	2	3	1	1	5	5	5	5	5	5	5	5	5	5	5	5	5	1	1	1	1	6	6	6	6	6	6	6	6	6	6	6	6	6	6	6	6	6	6	6	6	5
63	2	1	2	2	2	2	2	3	4	1	1	4	3	4	3	4	4	4	4	4	4	5	4	4	4	4	4	4	5	5	4	4	4	3	4	4	4	5	4	3	4	4	5	5	3	4	3	4	4
27	1	1	2	1	1	1	2	3	2	2	1	5	4	4	4	4	5	4	4	5	4	5	4	4	5	4	4	5	5	5	5	5	5	3	5	5	5	5	5	5	5	3	5	5	3	5	5	5	3
35	1	1	1	1	2	1	2	3	2	2	2	5	5	4	4	4	4	5	5	5	5	5	5	5	6	5	5	5	6	5	5	6	6	5	6	5	6	6	5	5	6	6	5	6	6	5	5	5	5
51	1	2	1	1	3	2	2	3	4	2	1	5	5	5	5	4	5	5	5	5	5	5	4	5	1	5	6	6	5	6	5	6	6	6	6	5	6	6	6	6	6	6	6	6	6	6	6	6	5
45	2	2	1	1	2	2	2	3	3	2	1	4	4	3	3	4	4	4	3	4	4	4	4	4	5	3	5	5	5	3	5	5	5	3	5	5	5	5	5	3	5	4	5	4	2	3	4	4	4
36	1	2	2	1	1	2	2	3	3	1	1	5	3	3	4	3	4	5	4	4	3	4	2	4	4	5	2	6	4	4	3	4	3	3	4	3	2	3	3	4	4	1	5	3	4	4	2	5	4
40	2	2	1	1	1	2	2	3	3	2	1	4	4	4	4	4	4	4	4	4	4	4	4	4	5	5	5	5	5	5	5	5	6	5	5	5	5	5	6	5	5	5	5	5	5	5	4	5	4
29	2	2	1	1	2	1	2	3	2	2	1	5	2	4	4	4	5	5	5	5	5	5	4	5	1	5	5	5	5	5	5	5	5	5	5	5	5	5	5	5	5	5	5	5	5	5	5	5	4
42	1	2	1	1	2	2	2	3	4	2	1	5	5	3	5	4	5	5	5	5	5	5	5	5	1	1	1	1	1	1	1	1	1	5	5	5	6	6	5	5	5	5	6	6	6	6	6	6	2
47	1	1	1	1	2	2	2	3	4	2	1	4	4	4	4	4	4	4	5	5	4	5	4	4	4	4	5	5	5	5	5	5	5	4	5	5	5	5	5	5	5	5	5	5	6	6	4	5	4
44	1	1	1	1	3	2	1	2	1	2	1	5	5	5	5	5	5	5	5	5	5	5	5	5	6	6	6	6	6	6	6	6	6	6	6	6	6	6	6	6	6	6	6	6	6	6	6	6	5
28	1	2	2	2	1	1	2	2	1	2	2	5	5	3	4	4	4	4	4	5	5	4	4	5	2	5	5	5	5	5	5	5	5	5	5	5	5	5	5	5	5	5	5	5	5	5	5	5	4
30	2	2	2	1	1	1	2	3	2	2	1	3	2	3	4	4	2	3	3	3	4	3	3	4	3	4	4	4	4	4	3	1	3	2	2	2	2	3	5	2	3	1	5	5	2	3	2	2	3
44	1	1	1	2	1	2	2	3	4	1	2	4	3	4	4	4	4	4	4	4	4	4	4	4	5	5	2	5	5	5	4	3	5	4	4	5	4	3	4	4	5	3	5	4	5	5	2	4	4
57	1	1	2	1	2	1	2	2	4	2	1	4	4	4	4	4	4	4	4	4	4	4	4	4	5	5	5	5	5	5	5	5	5	4	4	4	5	5	5	5	5	5	5	5	5	5	5	5	4
28	2	2	1	2	2	1	2	2	1	2	2	4	4	4	5	4	4	4	4	5	5	4	4	4	5	5	5	6	4	6	4	5	5	5	5	5	5	5	5	5	5	4	5	5	6	5	4	6	4
37	1	2	1	1	2	1	1	3	2	2	1	5	5	5	5	4	5	5	5	5	5	5	5	5	1	5	5	6	5	6	5	5	6	5	6	6	5	6	6	5	5	5	5	5	5	5	5	5	4
42	1	1	1	2	1	1	1	2	2	1	1	4	4	4	4	4	4	4	4	4	4	4	4	4	2	4	2	4	3	3	3	3	4	4	4	5	5	5	4	4	5	4	4	4	5	4	4	5	4
72	1	1	1	2	2	2	2	2	4	2	1	4	4	4	4	4	4	4	4	4	4	4	4	4	5	5	5	5	5	5	5	5	5	3	5	5	5	5	5	3	5	2	5	5	5	4	3	5	4
55	2	1	1	1	1	3	2	2	4	1	1	4	3	4	5	3	5	5	5	5	5	5	4	5	4	5	3	6	6	5	5	4	6	4	2	3	2	1	3	1	5	3	5	4	4	5	2	5	4
43	1	1	1	1	1	1	2	3	4	2	1	4	4	3	4	2	4	4	4	4	4	4	4	4	5	5	5	5	5	5	5	5	5	5	5	5	5	5	5	5	5	3	5	5	5	5	3	5	2
33	2	2	1	1	2	2	2	2	2	1	2	5	4	4	4	3	4	4	4	4	4	4	4	4	5	4	4	5	4	4	4	4	5	3	3	4	4	4	4	4	4	3	5	5	4	4	4	4	3
38	2	2	1	1	2	3	1	3	4	1	1	4	4	3	3	2	4	4	4	4	3	4	4	4	5	5	5	5	5	5	5	5	5	5	5	5	5	5	5	5	5	5	5	5	5	6	5	5	4
32	2	2	1	1	1	1	2	2	1	1	2	4	4	4	4	4	4	4	4	5	4	4	4	4	5	5	5	5	5	5	5	5	5	5	5	5	5	5	5	4	4	3	5	5	4	4	5	5	4
40	2	2	1	1	2	2	2	3	4	1	1	5	4	4	4	1	5	4	5	4	5	5	4	4	4	5	4	5	5	6	5	3	5	3	5	5	5	5	5	4	4	5	5	5	5	5	3	4	2
31	1	2	1	1	1	2	2	3	2	1	1	3	2	4	2	4	5	4	5	5	4	5	4	5	4	2	2	5	2	5	4	5	6	2	3	3	3	3	4	4	4	4	5	4	4	4	3	4	4
28	2	1	2	2	1	1	2	3	2	1	1	5	4	4	5	4	4	4	4	4	4	4	4	4	4	3	3	4	4	4	3	4	4	3	3	4	3	3	4	3	3	4	4	4	3	3	3	4	4
36	1	2	1	1	1	1	2	3	3	1	1	3	3	3	3	3	3	3	3	3	3	3	3	3	3	3	3	3	3	3	3	3	3	3	3	3	3	3	3	3	3	3	3	3	3	3	3	3	3
48	1	2	1	1	2	3	2	2	4	1	1	3	3	3	3	3	3	5	3	3	5	5	4	5	4	4	5	5	4	4	4	4	4	2	4	3	3	3	5	5	5	3	4	4	3	3	2	3	3
34	2	2	1	1	1	2	2	3	4	1	1	4	5	4	4	3	4	4	4	5	5	5	4	5	5	5	5	5	5	5	5	5	5	5	5	5	5	5	5	5	5	3	5	5	5	5	4	5	4
34	1	2	1	1	1	1	1	3	2	2	1	4	3	2	3	4	4	4	5	4	4	4	4	4	3	5	3	5	5	5	5	1	2	1	2	6	2	5	6	6	5	6	6	5	5	4	4	4	3
27	2	2	1	1	2	2	2	2	1	2	1	1	1	4	4	4	1	1	5	4	4	4	1	4	4	3	1	1	1	1	3	2	2	2	2	2	3	3	3	3	2	2	2	2	2	1	1	1	5
28	2	2	2	1	2	1	2	3	1	2	2	4	4	4	5	3	5	4	5	5	5	5	5	5	5	3	4	5	5	5	3	5	4	5	5	5	5	5	4	4	5	4	5	5	5	5	4	5	4
35	2	2	1	1	1	1	2	2	3	2	1	3	5	4	5	4	4	4	4	4	4	4	4	5	4	5	4	4	5	4	4	4	5	3	4	4	4	4	5	4	4	5	4	4	4	5	5	6	3
32	2	2	2	2	3	2	2	3	3	1	2	4	2	4	3	2	4	4	4	4	4	4	3	4	4	3	2	5	4	5	3	2	2	2	2	4	4	5	4	4	4	3	5	4	4	3	3	4	5
28	2	2	2	1	1	2	2	2	1	1	1	3	3	3	3	4	3	4	3	3	4	4	3	4	5	5	3	4	5	5	5	4	3	2	3	3	2	5	5	5	4	4	5	4	1	1	2	2	5
44	2	2	1	1	1	2	2	2	2	1	1	4	3	3	3	3	4	4	4	4	4	4	4	4	5	5	4	5	5	5	5	5	5	5	5	5	5	5	5	5	5	3	5	3	5	5	5	5	5
55	1	1	1	2	1	1	2	1	4	1	1	5	5	5	5	5	5	5	5	5	5	5	5	5	1	1	4	6	6	5	4	6	6	4	5	5	5	5	5	5	6	3	6	6	5	5	3	5	4
[truncated: 181 more rows]
[truncated: 9 more columns]
